# Supplementary material for: Homelessness prediction models in high-income countries: a scoping review
Source: BMC Public Health. 2025 Nov 17;25:3964. doi: 10.1186/s12889-025-24855-x (PMC12621412; doi:10.1186/s12889-025-24855-x)
Supplement: Supplementary file 1 — Additional File 1. Appendix A: supplemental results & discussion, search strategy, excluded references. [file 12889_2025_24855_MOESM1_ESM.xlsx]

## Sheet: How to use
B.1.Study characteristics	All extracted study characteristics.
B.2.Model characteristics	All extracted model characteristics.
B.3.	Table needed for Figure 3
B.4.0	Table needed for Figure 4, B.4.4-B.4.1., are the steps to get to 4.0
B.4.1	Overview of coded predictors
B.4.2.	Overview of column naming, intermediate step between B.4.3. and B.4.1.
B.4.3.	Original predictors, uncoded
B.4.3.	Original predictors, uncded with coefficients
B.4.4.	Original type of predictors, unmodified
B.R.4.1.	B.4.1. in transposed format, makes it easier to import in R
B.5.1.	Summary calculations described in Results
B.5.2	Prediction time frame, femal %

## Sheet: B.1.Study characteristics
Study_id	First_Author	Year	data_source	data_source_type	recruitment_method	recruitment_dates	Study_setting	Study_region	study_country	study_sites	n_models	population	outcome	Outcome_definition	type_of_outcome	n_participants_missing_value	missing_data_handling	modeling_method	c_predictor_selection	modeling_predictor_selection	shrinkage_predictor_weights	calibration_measure	calibration_meausure_2	discrimination_measure_auc	discrimination_meausure_roc-curve	discrimination_meausure_youden_index	discrimination_meausure_other		classification_measure	other_performance_measures	internal_validation_method	external_validation	model_adjustment	alternative_model_presentation	additional	Referering to Shinn_2013	Referring to O'Flaherty	N of models	2 models, y/n
Tsai_2024	Tsai	2024	“Study to Assess Risk and Resilience in Servicemembers Longitudinal Study (STARRS-LS)”	cohort, nested case control	multi-stage nonproportional probability sampling scheme	2016-2022	veteran health administration	Usa	usa	na	2	us veterans	homelessness	not having stable housing that you either own, rent, or stay in as part of a household.	na	na	na	random forest, lasso regression	based on previous research	random forest, super learner +lasso regression	na	na		1							cross-validation	0	0	1	two models, stage 1 and two, one to identify high risk, two to apply for high risk individuals	0	0	2	1
Middleton_2023	Middleton	2023	Utility payment	retrosprective cohort	na	2015-2019	Spokane city	Washington	usa	Spokane city	2	general population	homelessness	category1= literally homeless (HUD)	binary	3,44%	exclusion	binary logistic regression	0	group correlated predictors then select only the most important one from each group	na	0		1	1				Predictive Values	na	k fold cross validation	0	0	0	promising method, data protection might be a large issue	1	0	2	1
Toros_2019	Toros	2019	Los Angeles county administrative data, enterprise linkages project database, homeless management information system	retrosprective cohort	na	na	Los Angeles	california	usa	na	2	young adults, unemployed workers	persistent homelessness	unemploy=a person becoming homeless more than once or continuously for 12 or more months within three years after becoming unemployed, young=a person who became homeless more than once or continuously for 12 or more months within three years after becoming a young adult while receiving public assistance.	binary	na	na	logistic regression, random forest	data driven	LASSO, forward selection, backward selection	na	0		1	1				Predictive values	Brier score, lift curve	data split	0	0	0	“The screening tools can be reconfigured to use locally available data and still retain a high level of accuracy, provided that key attributes of individuals are addressed.” “Because the tools do not correctly identify all high-risk individuals, the screening process should include an option to override the probability score based on the judgment of service providers” ([Toros et al., 2019, p. 90]…	1	0	2	1
Shinn_2013	Shinn	2013	city records	cohort	apllied for homeless preventino services	01/10/2004-01/06/2008	omelessness prevention program	new york city	usa	na	2	welfare applicants (families)	shelter entry	na	na	34,7 %	Imputation, multiple chained equation, auxiliary variables	cox regression	based on previous research	backwards eliminiation	na	0		1	1				Predictive values	na	0	1	0	1	workers can override in certain cases. Better performance than workers or eviction only model	na	0	2	1
Shahidi_2023	Shahidi	2023	administrative health care data,	fixed and flexible cohort	na	01/04/2013-31/03/2020	Electronic health records	Calgary, Alberta	canada	calgary	1	general population	first occurence of homelessness	na	na	na	na	linear regression, randomf forest, XGBoost	na	forward selection	na	0		1	0	1			Predictive values	0	random data split	0	0	0	flexible window length depending on data availability	0	0	1
O’Flaherty_2018	O’Flaherty	2018	Journey Home Survey	cohort	na	01/09/2011-01/05/2014	Australian welfare program	Australia	australia	na	3	welfare recipients	cultural and literal homelessness	“Literal homelessness includes sleeping rough, squatting in abandoned buildings, or living in emergency or crisis accommodation.” ([O'Flaherty et al., 2018, p. 13](zotero	binary	na	excluded	logistic regression?	na	na	na	na		1	1				na	pseudo r²	0	0	0	0	Not really a prediction model? But include nonetheless	1	na	1
Shinn_1998	Shinn	1998	new york citiy family cohort	cohort	na	1988 - 1993	homelessness prevention program	new york city	usa	na	1	welfare applicants (families)	homelessness	shelter entry	binary	na	na	logistic regression	na	backward elimination	na	0		0	1				0	0	0	0	0	0	Not really focused on prediction model report, a lot of causal interpretation is mixed in	0	0	1
Greer_2016	Greer	2016	home base prevention service survery, administrative shelter records	cohort	na	2004-2010	homelessness prevention program	new york city	usa	na	2	welfare applicants (individuals)	shelter entry	shelter entry	binary	50	imputation	cox proportional hazards regression	previous knowledge	backwards elimination	0	0		1	1				0	0	random split	0	0	1	previous shelter entry is most important predictor. Prevention program might have prevented many cases of homelessness	1	0	2	1
Brignone_2018	Brignone	2018	Veteran health administration	nested case control	na	2012-2015	veteran health administration	usa	usa	na	1	us veterans	homelessness	“ICD-9-CM) code of V60.0 (indicating “lack of housing” ([pdf](zotero	binary	na	na	random forest	significance	na	0	0		1					predictive values	kappa statistic	bootstrapping?	0	0	0	no final model given	0	0	1
Doran_2021	Doran	2021	emergency department patients	cohort	random sampling sheme	2016-2017	emergency departement	new york city	usa	one hospital	5	patients	shelter entry	shelter entry	binary	56	complete case deletion	logistic, CART, LASSO	based on previous knowledge	logistic regression +cross validation, lasso- 10 fold cross validation, “high-performance logistic modeling using Bayesian information criterion; (4) classification and regression trees (CART); and (5) CART with k-fold cross-validation”	0	0		1			sensitivity		positive predictive value		Cross-validation	0	0	1	not really full model developed? tool performance only partially assessed?	1	0	5
Byrne_2022	Byrne	2022	emergency department patients	prospective cohort	random sampling sheme	november 2016- september 2017	emergency departement	new york citiy	usa	1 hospital	1	patients	shelter entry	shelter entry	binary	na	na	logistic regression	based on previous knowledge	na	0	0		1					predictive values	na	0	0	0	0	methods also poor? slightly better than the other?	0	1	1
Koh_2022	Koh	2022	“Army Study to Assess Risk and Resilience in Servicemembers” ([Koh et al., 2022, p. 2](zotero	cohort	na	2011-2014	Veteran health administration	usa	usa	na	1	us veterans	homelessness	self reported	binary	na	na	“0-fold cross-validation super learner	previous knowledge	lasso regression, random forests	na	ECE, expected calibration error;	ICI, integrated calibration index	1					predictive values	model fairness	random split	0	0	0	no full model shown	1	0	1
Mullen_2022	Mullen	2022	homelessness prevention program	cohort	Apllication for homelessness prevention services	01.01.2013-31.12.2016	homelessness prevention program	new york city	usa	na	2	welfare applicants (families)	homelessness	shelter application	binary	0.017	remove	cox regression	previous model	backwards elimination	0	0		1					0	harrels concordance statistics	0	0	1	0	decent? could have shortened a bit and focused more on essential things?	1	1	2	1
Greer_2014	Greer	2014	homelessness prevention program	cohort	applicants for prevention program	21.10.2009-28.04.2012	homelessness prevention program	alameda county, california	usa	na	1	welfare applicants (individuals)	homelessness	literal homelessness, 2) literal homelessness or imminent housing loss (termed threatened homelessness), and 3) literal homelessness, imminent housing loss, or unstable housing (termed any housing instability)”	binary	na	imputation	cox regression	previous knowledge	backwards and forwards	0	0		1	1				0	0	0	0	0	0	low quality development? causal interpretation?	1	0	1
Rodriguez_2023	Rodriguez	2023	electronic health records	retrosprective cohort	electronic health records	2018-2019	Electronic health records	northern california	usa	na	1	general population	homelessness	ehr meausures, discharge documentation, icd10 diagnostic, address, financial assistance			exclusion and imputation	logisitic regression ,random forest	previous knowledge	multiple dimension reduction, cluster analyses approach	0	calibration plot		1	1	1			predictive values		random data split	0	0	0	tripod adherence. overall good reporting	1	0	1
																				0

## Sheet: B.2. Model characteristics
Study_id	model_name	model_original_name	criteria_inclusion	criteria_exclusion	Participant_age	Participant_gender_female_%	outcome	Outcome_definition	time_to_outcome_	n_candidate_predictors	type_of_c_predictors	n_participants	population_m	n_outcome_events	n_events_per_variable	modeling_method	modeling_predictor_selection	model_adjustment	n_final_predictors	type_final_predictor	final_predictors	final_model_coefficients	final_model_intercept	interpretation		Model_description	Auc_values	calibration_values	sensitivity
Tsai_2024	Tsai_stage1	stage1	No longer on active duty	na	18-40	16	homelessness	not having stable housing that you either own, rent, or stay in as part of a household. (own definition)	12	209	geaspatial, individual characteristics	4790	us veterans	227	22.7	random forest, lasso regression	random forest, super learner +lasso regression	0	10	unemployment rate, widow rate, age rate, unemployed veterans rate, discharge status,	county monthly unemployment rate p month, age, months between joining and leaving regular army, %age 75+ in county, % widowed in county, % unemployed veterans in county, % 60-61 year-old in county, discharged honorably, county child food insecurity rate, junior enlisted rank,	1	1	stage1=identifies TSMs at high risk of homelessness within 12 months of leaving the military” ([Tsai et al., 2024, p. 7]),		Identifies transitioning veterans at high risk of homelessness within 12 months of leaving the military. Uses indiviudal and geopgraphical data	0.65
Tsai_2024	Tsai_stage2	stage2	No longer on active duty	na	18-41	16	homelessness	not having stable housing that you either own, rent, or stay in as part of a household.	12	92	socio-demographics, Army career characteristics, personality characteristics, information about adverse childhood experiences and other stressors, self-injurious thoughts and behaviors, physical disorders, and mental disorders.	4790	us veterans		0	random forest, lasso regression	random forest, super learner +lasso regression	0	10	family status, religious, physical health, mental health, suicidal affiliation	Pre-coded TSM quartile of homeless risk based on the Stage-1 model – Quartile 1, Quartile 2, Quartile 3, Quartile 4, or Not in the top 30% of risk? 2. Do you have any dependents younger than 18 years old? 3. Do you have any dependents younger than 6 years old? 4. How religious do you consider yourself to be – very, somewhat, a little, or not at all? 5. Would you say your physical health is excell…	1	1	stage2“built based on existing Army administrative data and a 10-question self-assessment.” ([Tsai et al., 2024, p. 7])		To be used on individuals identified by the first model, is based on existing administrative data and a 10 question self assessment	0.71
Middleton_2023	Middleton_general	general model	Head of household paying for utility	missing data	na	na	homelessness	category1= literally homeless (HUD)	12	na	utitily payment info	86317	general population	299	59.8	binary logistic regression	group correlated predictors then select only the most important one from each group	0	5	number of persons at household, money owed, pay plan deviations	x	1	1	Utility payment has value in prediction future homelessness. “The models presented in this paper have performance similar to the current research while predicting on people not already seeking assistance. This allows either of these models to act as an initial screening tool to identify people that previous methods would have missed. Using these models, homelessness prevention programs would have…		Prediction of future homelessness based on utility payment data. General model	0.857
Middleton_2023	Middleton_spokane	spokane model	Head of household paying for utility	missing data	na	na	homelessness	category1= literally homeless (HUD)	12	na	utitily payment info	86318	general population	300	21.4286	binary logistic regression	group correlated predictors then select only the most important one from each group	0	14	specific utilities not payed	x					Model for spokane city, uses more specific data	0.86
Toros_2019	Toros_young_adults	young adults	at least one employment spell over 4 years,	na	18-24, na	na	persistent homelessness	unemploy=a person becoming homeless more than once or continuously for 12 or more months within three years after becoming unemployed, (own definition based on hud)	36	350	demographic and household, homelessness history, employement and earnings, health diagnoses, health and behavioral health services, criminal justice, social services, foster care	479111	unemployed workers	39133	1778.77	logistic regression	LASSO, forward selection, backward selection	0	22	demographics, employment, homelessness history, health and behavioral health ,criminal justice, social services, foster care.	x	1	1	“The tools are particularly useful for prioritizing unemployed workers and young adults for services because each individual who is screened is given a probability of becoming persistently homeless. These probabilities can be used to rank everyone who is screened for access to services.”		Prediction of future homelessness for youth transitioning out of social services	0.88
Toros_2019	Toros_unemployed	unemployed workers	youth(18-24) receiving public assistance	na	na	na		young=a person who became homeless more than once or continuously for 12 or more months within three years after becoming a young adult while receiving public assistance.	36	350	demographic and household, homelessness history, employement and earnings, health diagnoses, health and behavioral health services, criminal justice, social services, foster care	494584	young adults	37905	881.512	logistic regression	LASSO, forward selection, backward selection	0	43	demographics, employment, homelessness history, health and behavioral health ,criminal justice, social services	x	1	1			Prediction of future homelessness for unemployed workers	0.89
Shinn_2013	Shinn13_full_model	full model	one adult + one child or pregnant woman	na	30	91.7	shelter entry	na	36	na	demographic, human capital, housing conditions, disability, interpersonal discord, childhood experiences, shelter history	11105	welfare applicants (families)	1149	28.0244	cox regression	backwards eliminiation	0	41	demographics, human capital, housing conditions, disability and criminal justice, interpersonal discord, childhood experiences, shelter history self reported, shelter history administrative data	x	1	0	“Data from New York City’s HomeBase prevention program suggest that formal models of risk can offer a substantial bonus in efficiency in homelessness prevention services, getting services to people most likely to benefit from them.” ([Shinn et al., 2013, p. 329](zotero		Prediction of future shelter entry for families applying for homelessness prevention services. Shows that prediction models can make such programs more efficient.	0.76	taken from greer 16
Shinn_2013	Shinn13_screening_model	Screening model	one adult + one child or pregnant woman	na	31	92.7	shelter entry	na	36	na	demographic, human capital, housing conditions, disability, interpersonal discord, childhood experiences, shelter history	11106	welfare applicants (families)	1150	76.6667	cox regression	backwards eliminiation	0	15	demographics, human capital, housing conditions, disability and criminal justice, interpersonal discord, childhood experiences, shelter history self reported, shelter history administrative data	x	na	na			Questionnaire version of the model	0.74
Shahidi_2023	Shahidi	fixed_cohort_model	registered in administrative health care data	na	18-65	36.2	first occurence of homelessness	Icd 9+10	24	na	demographics, comorbidities (elixhauser index), amh diagnoses, health service utilization	237602	general population	1800	64.2857	linear regression, randomf forest, XGBoost	forward selection	0	28	Gender, age, emergency department information, clinic history visits, comorbidities	x	1	0	“implementing a flexible window for cohort creation and including a greater amount of adverse outcome information resulted in improved performance in terms of sensitivity, AUC and precision. Additionally, using the flexible window cohort creation method, incorporating multivariable features, and utilizing normalization, ROTE, and XGBoost classification model resulted in superior prediction perfor…		Comparison of predictive performance of homelessness prediction models using either a fixed cohort or a flexible cohort.	Fixed cohort=0.84, flexile cohort: 0,88
O’Flaherty_2018	O’Flaherty public_private	O’Flaherty public+private inf	na	na	na	na	cultural and literal homelessness	“Literal homelessness includes sleeping rough, squatting in abandoned buildings, or living in emergency or crisis accommodation.” (close to hud)	3-12	na	na	1919	welfare recipients	1919	49.2051	logistic regression?	na	0	39	housing conditions, homelessness history, human capital, clinical, interpersonal history, demographics, childhood experiences, criminal history	x	1	1			Using only Public information	Public=0,71
O’Flaherty_2018	O’Flaherty private	O’Flaherty private information	na	na	na	na	cultural and literal homelessness	“Literal homelessness includes sleeping rough, squatting in abandoned buildings, or living in emergency or crisis accommodation.” (close to hud)	3-12	na	na	1919	welfare recipients	1919	49.2051	logistic regression?	na	0	39	housing conditions, homelessness history, human capital, clinical, interpersonal history, criminal history	x	1	1			Using only Private information	Private, 0,77
O’Flaherty_2018	O’Flaherty public	O’Flaherty public information model	na	na	na	na	cultural and literal homelessness	“Literal homelessness includes sleeping rough, squatting in abandoned buildings, or living in emergency or crisis accommodation.” (close to hud)	3-12	na	na	1919	welfare recipients	1919	49.2051	logistic regression?	na	0	39	demographics, human capital, childhood experiences, clinical, housing conditions	x	1	1	private information adds predictive value		The use of private, not publicly available information, adds predictive values to homelessness prediction models	together, 0,808
Shinn_1998	Shinn98_full_model	full model	one adult+ child, pregnant, no prior shelter use		na	95	homelessness	shelter entry	60	20	demographics, persistent poverty, behavioral disorders, social ties, housing	563	welfare applicants (families)	266	12.6667	logistic regression	backward elimination	0	21	demographics, persistent poverty, disorder, social ties, housing	age, latina, black, other, pregnancy/birth, education, work history, marriage, teen motherhood, childhood poverty, mental illness, substance abuse, health problem, imprisonment, current social ties, domestic violence, childhood disruptions, own apartment, subsidized housing, crowding, mobility, building problems	1	0	“Individual characteristics associated with shelter entry did not prevent most families from becoming rehoused.” ([Shinn et al., 1998, p. 4](zotero		Old prediction model, original author interpretation is mainly causal
Greer_2016	Greer16_full_model	full model	application to home base prevention service	family	44,6 no shelter, 41,6 shelter	38,1, nos, 45,5 s	shelter entry	shelter entry	12-96	34	“demographics, human capital, housing conditions, disability, interpersonal discord, childhood experiences, and shelter history.”	10220	welfare applicants (individuals)	557	15.0541	cox proportional hazards regression	backwards elimination	0	37	demographics, human capital, housing conditions, disability, interpersonal discord, childhood experiences, and shelter history.	x	1	0	“Efficiency of targeting appears to increase for both individuals and families by means of an empirical model that directs services to those who can benefit most. Serving the same proportion of individuals with a screening model instead of current decision-making processes would have increased the hit rate to over 90 percent and reduced misses by over 85 percent. Even a one-variable model based o…		Prediction of future homelessness for individuals in New Yourk City	0.92
Greer_2016	Greer16_screening_model	screening_model	application to home base prevention service	family	44,6 no shelter, 41,6 shelter	38,1, nos, 45,5 s	shelter entry	shelter entry	12-96	34	“demographics, human capital, housing conditions, disability, interpersonal discord, childhood experiences, and shelter history.”	10220	welfare applicants (individuals)	557	79.5714	cox proportional hazards regression	backwards elimination	0	7	demographics, human capital, housing conditions, disability, shelter history.		na	na			Questionnaire version of the model	0.9
Brignone_2018	Brignone	full model	veterans	na	26,9 y	7.8	homelessness	“ICD-9-CM) code of V60.0 (indicating “lack of housing”	1,3,12,12	na	“age, sex (male, female), race (White, Black, Hispanic, other/unknown), education (no high school diploma/ diploma equivalency only, high school diploma, any college), marital status (never married, married, divorced/other), branch of service (Army, Navy/Coast Guard, Marines, Air Force), rank (enlisted, officer/warrant), exposure to combat (yes/no) and type of discharge (see section misconduct su…	25510	us veterans	na	#VALUE!	random forest	na	0	na	demographic, military service, health status, and healthcare utilization characteristics.	na	na	na	“The presence of recent specialty clinical service usage was particularly useful for estimating risk, suggesting that there may be opportunities to integrate relevant preventive services into the care that high-risk veterans are already receiving. We also found that risk for homelessness could be stratified using a limited number of indicators and relatively short period of administrative follow-…		Prediction of future homelessness for veterans	0.79
Doran_2021	Doran logistic	Doran logistic	na	“<18 years old, medically unstable, psychologically distressed, in police/prison custody, lived outside New York City, or did not speak English/Spanish.” ([pdf](zotero	18-65+	47.5	shelter entry	shelter entry	6	38	sociodemographics; housing (past history as well as recent events such as eviction and owing rent arrears); other social needs (e.g., food insecurity, job loss, recent legal issues, and difficulty meeting expenses);”	1993	patients	112	9.33333	logistic regression +cross validation,	leave one out	0	12	human capital, homelessness history, self assessed future risk, clinical, housing conditions, demographics	x	0	0	“While the risk factors identified are consistent with research conducted across the country, others should not adopt any specific screening tool without future development and validation efforts.” ([Doran et al., 2021, p. 291](zotero		Logistic regression model
Doran_2021	D CART	Doran CART	na	“<18 years old, medically unstable, psychologically distressed, in police/prison custody, lived outside New York City, or did not speak English/Spanish.” ([pdf](zotero	18-65+	47.5	shelter entry	shelter entry	6	38	sociodemographics; housing (past history as well as recent events such as eviction and owing rent arrears); other social needs (e.g., food insecurity, job loss, recent legal issues, and difficulty meeting expenses);”	1993	patients	112		classification and regression trees (CART)	na	0	9	self assessed risk, human capital, housing conditions, clinical, criminal history, homelessness history, self assessed risk ,housing conditions clinical	x	0	0			CART model	0.828
Doran_2021	D CART+K	Doran CART+K	na	“<18 years old, medically unstable, psychologically distressed, in police/prison custody, lived outside New York City, or did not speak English/Spanish.” ([pdf](zotero	18-65+	47.5	shelter entry	shelter entry	6	38	sociodemographics; housing (past history as well as recent events such as eviction and owing rent arrears); other social needs (e.g., food insecurity, job loss, recent legal issues, and difficulty meeting expenses);”	1993	patients	112		CART with k-fold cross-validation	na	0	3	human capital, homelessness history,demographics	x	0	0			Cart model with h-fold cross validation	0.647
Doran_2021	D BIS	Doran BIS	na	“<18 years old, medically unstable, psychologically distressed, in police/prison custody, lived outside New York City, or did not speak English/Spanish.” ([pdf](zotero	18-65+	47.5	shelter entry	shelter entry	6	38	sociodemographics; housing (past history as well as recent events such as eviction and owing rent arrears); other social needs (e.g., food insecurity, job loss, recent legal issues, and difficulty meeting expenses);”	1993	patients	112		high-performance logistic modeling using Bayesian information criterion	na	0	1	homelessness history	x	0	0			Logistic model with Bayesion Information Criterion
Doran_2021	D LASSO	Doran LASSO	na	“<18 years old, medically unstable, psychologically distressed, in police/prison custody, lived outside New York City, or did not speak English/Spanish.” ([pdf](zotero	18-65+	47.5	shelter entry	shelter entry	6	38	sociodemographics; housing (past history as well as recent events such as eviction and owing rent arrears); other social needs (e.g., food insecurity, job loss, recent legal issues, and difficulty meeting expenses);”	1993	patients	112		lasso- 10 fold cross validation	LASSO	0	6	criminal history, homelessness history, self assessed risk, homelessness history	x	0	0			Full 10-fold cross-validation with selection of variables using LASSO
Byrne_2022	Byrne_2_item_screening_tool	2_item_screening_tool	+18, english or spanish	medically unstable, psychological distress, police or prison custody, could not provide informed consent, not live in NYC, had already participated	18-65+	49	shelter entry	shelter entry	2, 6, 12	na	na	1919	patients	45+66+95	#VALUE!	logistic regression	na	0	2	self assessed risk	worried about housing the next two months y/n, how likely are you to enter a shelter in the next 6 months? very, somewhat, somewhat unlikely, very unlikely	0	0	evaluating the ability of 2 single-item screening questions to identify risk for future homelessness among ED patients.		Two item screening tool for emergency departement patients	3months=0.72, 6 month, 0,71, 12 months= 0,68
Koh_2022	Koh	full model	no longer on active duty	present homelessness	na	na	homelessness	self reported	12	2070	“sociodemographics, Army career variables, personality characteristics, adverse childhood experiences, other lifetime traumatic events, chronic stressors, self-injurious thoughts and behaviors, physical health problems, and mental disorders.” ([pdf](zotero	16589	us veterans	443	17.0385	“0-fold cross-validation super learner	lasso regression, random forests	0	26	mental health, adverse childhood experiences, lifetime traumas, geospatial variables	x	0	0	“mark a path forward to accurately predict homelessness in soldiers. Whether a comparable model would work for servicemembers in other branches is unclear, especially in light of evidence that veteran homelessness varies by branch of service” ([Koh et al., 2022, p. 8](zotero		Prediction of future homelessness in US veterans	0.78
Mullen_2022	Mullen full model	full model	family (one adult+ one child)	na	37,8 y	90.5	homelessness	shelter application	36	41	demographic, human capital, housing conditions, disability, interpersonal discord, childhood experiences, shelter history	48450	welfare applicants (families)	5770	122.766	cox regression	backwards elimination	1	47	sociodemographics, child-related, return to residence, housing items, childhood adversitiy	x	1	0	The RAQ risk assessment tool utilized by New York City’s Homebase homelessness prevention program is effective in identifying families at elevated risk of homeless shelter application. A revised RAQ that removes items no longer significantly predictive of shelter application, adds new items not currently on the RAQ, and adjusts for practice considerations shows improved efficiency and predictive …		External validation of Shinn_2013 model	0.74
Mullen_2022	Mullen screening model	Screening model	family (one adult+ one child)	na	37,8 y	90.5	homelessness	shelter application	36	41	demographic, human capital, housing conditions, disability, interpersonal discord, childhood experiences, shelter history	48450	welfare applicants (families)	5770	122.766	cox regression	backwards elimination	1	47	sociodemographics, child-related, return to residence, housing items, childhood adversitiy	x	1	0	The RAQ risk assessment tool utilized by New York City’s Homebase homelessness prevention program is effective in identifying families at elevated risk of homeless shelter application. A revised RAQ that removes items no longer significantly predictive of shelter application, adds new items not currently on the RAQ, and adjusts for practice considerations shows improved efficiency and predictive …		External validation of Shinn_2013 model
Greer_2014	Greer14_full_model	full model	individuals	na	na	na	homelessness	literal homelessness, 2) literal homelessness or imminent housing loss (termed threatened homelessness), and 3) literal homelessness, imminent housing loss, or unstable housing (termed any housing instability)” (hud and ethos)	Unclear, 36?	na	“demographic variables, human capital, housing conditions, disability, interpersonal discord, and shelter history.”	2761	welfare applicants (individuals)	701	0	cox regression	backwards and forwards	0	9	demographics, human capital, housing conditions, shelter history	part-time employment, receiving public benefits, < 30% area median income, doubled up, eviction history, being evicted from public housing, rent >40% income, outstanding dept > 1000$, previous night homeless	1	0	“The similarities across sites and populations suggest that it may be possible to develop a generic targeting model that is broadly useful. More research is needed in more sites – particularly those with more benign housing markets – to test the generality of the model.” ([Greer, 2014, p. 99](zotero		Prediction of future homelessness for individuals in Alameda	0.835	three different outcomes?
Rodriguez_2023	Rodriguez	full model	12 months active enrollment in 2018,2019, 18+	na	50 (median)	52.8	homelessness	ehr meausures, discharge documentation, icd10 diagnostic, address, financial assistance	12-24	34	demographics, clinical, geographical-level	2543503	general population	8976	345.231	logisitic regression ,random forest	multiple dimension reduction, cluster analyses approach	0	26	demographics, clinical, geographical-level		1	0	“adequately discriminates between adults experiencing and not experiencing homelessness and serves as an excellent initial triage step to enhance screening and referral tools for high-risk adults across inpatient, outpatient, or emergency department settings.”		Prediction model using electronic health records. To be used in inpatient, outpatient, or emergency department settings.	0.89

## Sheet: B.3. Figure 3
Study	Calibration	AUC	ROC	Discrimination any	Internal validation	External validation	TRIPOD adherence	Final model coefficients
Tsai et al., 2024	none	present	none	present	present	none	none	present
Middleton et al.,2023	none	present	present	present	present	none	none	present
Toros et al., 2019	none	present	present	present	present	none	none	present
Shinn et al., 2013	none	present	present	present	none	present	none	present
Shahidi et al., 2023	none	present	none	present	present	none	none	present
O’Flaherty et al., 2018	none	present	present	present	none	none	none	present
Shinn et al., 1998	none	none	present	present	none	none	none	present
Greer et al., 2016	none	present	present	present	present	none	none	present
Brignone et al., 2018	none	present	none	present	present	none	none	none
Doran et al., 2021	none	none	none	present	present	none	none	none
Byrne et al., 2022	none	present	none	present	none	none	none	none
Koh et al., 2022	present	present	none	present	present	none	none	none
Mullen et al., 2022	none	present	none	present	none	none	none	present
Greer, 2014	none	present	present	present	none	none	none	present
Rodriguez et al., 2023	present	present	present	present	present	none	present	present

## Sheet: B.4.0 Figure 4
predictor	count	predictor_type
Unemployed	13	Human capital
Age	11	Demographics
Shelter history as adult	11	Homelessness history
Applied shelter past 3 months	10	Homelessness history
Current substance use	9	Clinical
Mental illness	9	Clinical
Criminal justice involvement	8	Criminal history
Sex	7	Demographics
Welfare subsidy	7	Human capital
Doubled up	7	Housing conditions
Black	6	Demographics
Hispanic	6	Demographics
Education stat	6	Human capital
Current risk homeless	6	Housing conditions
Verbal eviction threat	6	Housing conditions
Chronic physical health problem	6	Clinical
White	5	Demographics
Marriage Status	5	Human capital
Coresident children	5	Demographics
Lost public assistance	5	Human capital

## Sheet: B.4.1.coded part 2, renamed
model_name	Mullen	Mullen screening	Rodriguez	Koh	Greer16_full_model	Greer16_screening_model	Doran logistic	Doran CART	Doran CART+K	Doran BIS	Doran LASSO	Shinn98_full_model	O’Flaherty public+private	O’Flaherty private	O’Flaherty public	Shahidi_fixed_cohort	Shahidi_flexible_cohort	Tsai_stage1	Tsai_stage2	Toros_young_adults	Toros_unemployed	Shinn13_full_model	Shinn13_screening_model	Middleton_general	Middleton_spokane	Byrne_2_item_screening_tool	Brignone	Greer14_full_model
Age	Age	Age	Age	NA	Age	Age	NA	Age	NA	NA		Age	Age		Age	Age	Age	NA	Age	NA	Age	Age	NA	NA	NA	NA	NA	NA
Sex	NA		Sex	NA	Sex	NA	NA	NA	NA	NA		NA	Sex		Sex	Sex	Sex	NA	NA	NA	Sex	Sex	NA	NA	NA	NA	NA	NA
Indigenous	NA		American Indian or Native Alaska	NA	NA	NA	NA	NA	NA	NA		NA	Aboriginal or Torres Strait Islander		Aboriginal or Torres Strait Islander	NA	NA	NA	NA	Alaskan American and American Indian	Alaskan American and American Indian	NA	NA	NA	NA	NA	NA	NA
Asian	NA		Asian American and Hawaiian or Pacific Islander	NA	NA	NA	NA	NA	NA	NA		NA	NA		NA	NA	NA	NA	NA	NA	NA	NA	NA	NA	NA	NA	NA	NA
Black	NA		Black	NA	african american	NA	NA	NA	NA	NA		black	NA		NA	NA	NA	NA	NA	african american	african american	african american	NA	NA	NA	NA	NA	NA
Hispanic	NA		hispanic	NA	hispanic	NA	NA	NA	NA	NA		latina	NA		NA	NA	NA	NA	NA	hispanic	hispanic	hispanic	NA	NA	NA	NA	NA	NA
Missing_race	NA		Missing race	NA	NA	NA	NA	NA	NA	NA		other race	NA		NA	NA	NA	NA	NA	other	other	NA	NA	NA	NA	NA	NA	NA
Multiracial	NA		Multiracial	NA	NA	NA	NA	NA	NA	NA		NA	NA		NA	NA	NA	NA	NA	NA	NA	NA	NA	NA	NA	NA	NA	NA
White	NA		White	non hispanic white	NA	NA	NA	NA	NA	NA		NA	NA		NA	NA	NA	NA	NA	european american	european american	English speaker	NA	NA	NA	NA	NA	NA
American_Indian_Asian_Black_Multiple_vs_Other_Race	NA		NA	NA	NA	NA	NA	race	NA	NA	NA	NA	NA		NA	NA	NA	NA	NA	NA	NA	NA	NA	NA	NA	NA	NA	NA
Marriage_Status	NA		NA	NA	Married/partner	NA	NA	NA	NA	NA		marriage	couple		couple	NA	NA	NA	NA	NA	married	married/partner	NA	NA	NA	NA	NA	NA
Coresident_children	coresident childen		NA	NA	NA	NA	NA	NA	NA	NA		NA	have resident children		have resident children	NA	NA	NA	dependents younger than 18	NA	family household	n of children	NA	NA	NA	NA	NA	NA
Demographic_13	NA		NA	NA	NA	NA	NA	NA	NA	NA		NA	State		State	NA	NA	NA	NA	NA	NA	NA	NA	NA	NA	NA	NA	NA
Demographic_14	NA		NA	NA	NA	NA	NA	NA	NA	NA		NA	Country of birth		Country of birth	NA	NA	NA	NA	NA	NA	NA	NA	NA	NA	NA	NA	NA
Demographic_15	NA		NA	NA	NA	NA	NA	NA	NA	NA		NA	wether lives in major urban area		wether lives in major urban area	NA	NA	NA	NA	NA	NA	NA	NA	NA	NA	NA	NA	NA
Demographic_16	NA		NA	NA	NA	NA	NA	NA	NA	NA		NA	NA		NA	NA	NA	NA	religious	NA	NA	NA	NA	NA	NA	NA	NA	NA
Demographic_17	NA		NA	NA	NA	NA	NA	NA	NA	NA		NA	NA		NA	NA	NA	NA	NA	NA	neither single, nor married	NA	NA	NA	NA	NA	NA	NA
Pregnant	pregnant	currently pregnant	NA	NA	NA	NA	NA	NA	NA	NA		pregnancy/birth	NA		NA	NA	NA	NA	NA	NA	NA	pregnant	pregnant	NA	NA	NA	NA	NA
Demographic_19	NA		NA	NA	NA	NA	NA	NA	NA	NA		NA	NA		NA	NA	NA	NA	NA	NA	NA	NA	NA	NA	NA	NA	NA	NA
Child_under_2	child under 2	child under 2	NA	NA	NA	NA	NA	NA	NA	NA		NA	NA		NA	NA	NA	NA	NA	NA	NA	child under 2	child under 2	NA	NA	NA	NA	NA
Child_in_foster_care	child in foster care	child in foster care	NA	NA	NA	NA	NA	NA	NA	NA		NA	NA		NA	NA	NA	NA	NA	NA	NA	NA	NA	NA	NA	NA	NA	NA
Protective_service_case_child	protective service case for child	protective service case for child	NA	NA	NA	NA	NA	NA	NA	NA		NA	NA		NA	NA	NA	NA	NA	NA	NA	Protective services involvementi	NA	NA	NA	NA	NA	NA
education_stat	high school or GED	high school or GED	NA	NA	high school or GED	NA	NA	NA	NA	NA		education	education		education	NA	NA	NA	NA	NA	NA	High school or GED	no high school or ged	NA	NA	NA	NA	NA
Unemployed	unemployed	unemployed	NA	NA	currently employed	NA	Employment	Employment	Employment	NA	NA	work history	labour force status		labour force status	NA	NA	NA	NA	employment	employment in last year	Currently employed	not currently employed	NA	NA	NA	NA	part-time employment
Welfare_subsidy	currently receiving public assistance	currently receiving public assistance	NA	NA	currently receiving public assistance	currently receiving public assistance	NA	NA	NA	NA	NA	subsidized housing	NA		NA	NA	NA	NA	NA	NA	NA	Currently receiving public assistance	Currently receiving public assistance	NA	NA	NA	NA	receiving public benefits
Lost_public_assistance	Lost any public assistance, housing subsidies, or benefits in past year		NA	NA	lost benefits in past year	NA	NA	NA	NA	NA	NA	NA	centrelink payment type		centrelink payment type	NA	NA	NA	NA	NA	non cash aid at time of adolescence	Lost benefits in past y	NA	NA	NA	NA	NA	NA
time_since_last_employment	NA		NA	NA	NA	NA	NA	NA	NA	NA	NA	NA	NA		NA	NA	NA	NA	NA	time since last employement	time since last employement	NA	NA	NA	NA	NA	NA	NA
Average_income_last_year	NA		NA	NA	NA	NA	NA	NA	NA	NA	NA	NA	NA		NA	NA	NA	NA	NA	NA	average income last year	NA	NA	NA	NA	NA	NA	< 30% area median income
Maximum_income_last_year	NA		NA	NA	NA	NA	NA	NA	NA	NA	NA	NA	NA		NA	NA	NA	NA	NA	NA	maximum income last year	NA	NA	NA	NA	NA	NA	NA
Veteran_status	NA		NA	NA	veteran	NA	NA	NA	NA	NA	NA	NA	NA		NA	NA	NA	NA	NA	discharged honorably	NA	veteran	NA	NA	NA	NA	NA	NA
Junior_army_enlistment	NA		NA	junior enlisted rank	NA	NA	NA	NA	NA	NA	NA	NA	NA		NA	NA	NA	NA	NA	junior enlisted rank	NA	NA	NA	NA	NA	NA	NA	NA
Social_ties	NA		NA	NA	NA	NA	NA	NA	NA	NA	NA	current social ties	no friends	no friends		NA	NA	NA	NA	NA	NA	NA	NA	NA	NA	NA	NA	NA
Reintegration_into_community	reintegration afer shelter, jail or treatment	reintegration afer shelter, jail or treatment	NA	NA	reintegration afer shelter, jail or treatment	reintegration afer shelter, jail or treatment	NA	NA	NA	NA	NA	NA	NA			NA	NA	NA	NA	NA	NA	Reintegrating into community	Reintegrating into community	NA	NA	NA	NA	NA
Human_capital_12	NA		NA	army career: stable service months	NA	NA	NA	NA	NA	NA	NA	NA	NA			NA	NA	NA	NA	NA	NA	NA	NA	NA	NA	NA	NA	NA
Dept	NA		NA	NA	NA	NA	NA	NA	NA	NA	NA	NA	total dept	total dept		NA	NA	NA	NA	NA	NA	NA	NA	NA	NA	NA	NA	outstanding dept > 1000$
Human_capital_14	NA		NA	army career: very low month served	NA	NA	NA	NA	NA	NA	NA	NA	shortage of money	shortage of money		NA	NA	NA	NA	NA	NA	NA	NA	NA	NA	NA	NA	NA
Human_capital_15	NA		NA	army career: Unit level 12 months median time serice non comissioned officers	NA	NA	NA	NA	NA	NA	NA	NA	no family contact	no family contact		NA	NA	NA	NA	NA	NA	NA	NA	NA	NA	NA	NA	NA
Human_capital_16	NA		NA	army career, number of months standardized service	NA	NA	NA	NA	NA	NA	NA	NA	most friends work full time	most friends work full time		NA	NA	NA	NA	NA	NA	NA	NA	NA	NA	NA	NA	NA
current_risk_homeless	NA		NA	NA	NA	NA	Likelihood of using shelter in next 6 months	Likelihood of using shelter in next 6 months	NA	NA	Likelihood of using shelter in next 6 months very likely	NA	at-risk of homelessness or homeless)	at-risk of homelessness or homeless)		NA	NA	NA	NA	NA	NA	NA	NA	NA	NA	worried about housing the next two months y/n,	NA	NA
Shelter_history_as_adult	Since age 18, ever stayed in a shelter because of housing issues	Since age 18, ever stayed in a shelter because of housing issues	NA	NA	Shelter history as adult	NA	Used shelter (12 mo)	Used shelter (12 mo)	Used shelter (12 mo)	Used shelter (12 mo)	Used shelter (12 mo)	NA	history of sleeping rough	history of sleeping rough		NA	NA	NA	NA	Homeless last yearBinary	Homeless last yearBinary1	Shelter history as adult	Reports having been in shelter as an adult	NA	NA	NA	NA	NA
returned_to_residence_after_institution_or_shelter_6months	Returned to a residence in past 6 months after living on the street or in a shelter	In the past 6 months, released from prison, hospital, mental health facility, or substance abuse treatment facility; or living on the street or in a homeless shelter	NA	NA	NA	Reintegrating into community from shelter, jail, or treatment program	NA	NA	NA	NA		NA	NA	NA		NA	NA	NA	NA	NA	NA	Reintegrating into community	Reintegrating into community	NA	NA	NA	NA	NA
Applied_shelter_past_3months	Applied to shelter in past 3 months because of housing issues		NA	NA	Shelter application last 3 months	Reports applying for shelter in the last 3 months	Applied for shelter (3 mo)	NA	NA	NA	Applied for shelter (3 mo)	NA	NA	NA		NA	NA	NA	NA	NA	NA	Shelter application last 3 mo	Reports applying for shelter in past 3 mo	NA	NA	NA	NA	previous night homeless
homelessness_history_5	NA		NA	NA	Shelter history (self-reported):	Has administrative record of previous shelter stay	NA	NA	NA	NA		NA	NA	NA		NA	NA	NA	NA	NA	NA	Previous shelter	NA	NA	NA	NA	NA	NA
homelessness_history_6	NA		NA	NA	NA	NA	NA	NA	NA	NA		NA	report having a history of long-term homelessness	report having a history of long-term homelessness		NA	NA	NA	NA	Homeless one to two years earlierBinary	Homeless one to two years earlierBinary	NA	NA	NA	NA	NA	NA	NA
homelessness_history_7	NA		NA	NA	NA	NA	NA	NA	NA	NA		NA	NA	NA		NA	NA	NA	NA	Homeless one to two years earlierBinary	Homeless one to two years earlierBinary	NA	NA	NA	NA	NA	NA	NA
homelessness_history_8	NA		NA	NA	NA	NA	NA	NA	NA	NA		NA	NA	NA		NA	NA	NA	NA	Homeless at the time of adolescence	NA	No. of previous shelter applicationsc	NA	NA	NA	NA	NA	NA
homelessness_history_9	NA		NA	NA	NA	NA	NA	NA	NA	NA		NA	NA	NA		NA	NA	NA	NA	NA	Homeless month before unemployment startedBinary1	Found eligible previously	NA	NA	NA	NA	NA	NA
homelessness_history_10	NA		NA	NA	NA	NA	NA	NA	NA	NA		NA	NA	NA		NA	NA	NA	NA	NA	Months of homelessness three to five years earlierInterval	Exit to subsidy	NA	NA	NA	NA	NA	NA
name_on_lease	NA		NA	NA	NA	NA	NA	NA	NA	NA		NA	NA	NA		NA	NA	NA	NA	NA	NA	Name on lease	Name on lease	NA	NA	NA	NA	NA
overcrowded	NA		NA	NA	Overcrowding or discord	NA	NA	NA	NA	NA		NA	Housing is overcrowded	Housing is overcrowded		NA	NA	NA	NA	NA	NA	Overcrowding or discordd	NA	NA	NA	NA	NA	NA
doubled_up	NA		NA	NA	Doubled up	NA	NA	Homeless or doubled up (12 mo)	NA	NA	Homeless or doubled up (12 mo)	NA	NA	NA		NA	NA	NA	NA	NA	NA	Doubled up	NA	NA	NA	NA	NA	doubled up
Verbal_eviction_threat	Informal eviction: Landlord or leaseholder asked you to move out in past 3 months	Eviction notice (formal or informal) within past 90 days	NA	NA	Verbal eviction threat	Reports being asked to leave by landlord or leaseholder	NA	NA	NA	NA		NA	Reported not being able to stay in current accommodation for next 3 months;	Reported not being able to stay in current accommodation for next 3 months;		NA	NA	NA	NA	NA	NA	Eviction threate	Eviction threate	NA	NA	NA	NA	NA
Rent_over_50percent_income	NA		NA	NA	Rent > 50% income	NA	NA	NA	NA	NA		NA	NA	NA		NA	NA	NA	NA	NA	NA	Rent > 50% income	NA	NA	NA	NA	NA	rent >40% income
rental_arrea	NA		NA	NA	Arrears ($)	rental arrear	NA	NA	NA	NA		NA	NA	NA		NA	NA	NA	NA	NA	NA	Arrears, $c	NA	NA	NA	NA	NA	NA
unsafe_conditions	NA		NA	NA	Unsafe conditions	NA	NA	NA	NA	NA		NA	Selfassessed housing situation (secure in accommodation	Selfassessed housing situation (secure in accommodation		NA	NA	NA	NA	NA	NA	Unsafe conditions	NA	NA	NA	NA	NA	NA
Level_of_disrepair	NA		NA	NA	Level of disrepair	NA	NA	NA	NA	NA		NA	current place is in good condition	current place is in good condition		NA	NA	NA	NA	NA	NA	Level of disrepairc	NA	NA	NA	NA	NA	NA
N_moves_past_year	Moves in past year	1 point if moved 1 or more times	Address changes	NA	Moves in past year	NA	NA	NA	NA	NA		NA	NA	NA		NA	NA	NA	NA	NA	NA	Moves in past yc	Moves in past yc	NA	NA	NA	NA	NA
Currently_receiving_housing_subsidy	NA		NA	NA	Currently receiving subsidy	NA	NA	NA	NA	NA		NA	NA	NA		NA	NA	NA	NA	NA	NA	Currently receiving subsidy	NA	NA	NA	NA	NA	NA
Formal_eviction_notice	Formal eviction: Received a written eviction notice from landlord in past 3 months	Eviction notice (formal or informal) within past 90 days	NA	NA	Legal eviction action	NA	NA	NA	NA	NA		NA	NA	NA		NA	NA	NA	NA	NA	NA	NA	NA	NA	NA	NA	NA	NA
Lost_housing_voucher	Had and lost a Housing Choice Voucher	Had and lost a Housing Choice Voucher	NA	NA	NA	NA	NA	NA	NA	NA		NA	current place has adequate sleeping space	current place has adequate sleeping space		NA	NA	NA	NA	NA	NA	NA	NA	NA	NA	NA	NA	NA
housing_conditions_13	Missing information on new housing items		NA	NA	NA	NA	NA	NA	NA	NA		NA	obstacle to finding another place	obstacle to finding another place		NA	NA	NA	NA	NA	NA	NA	NA	NA	NA	NA	NA	NA
housing_conditions_14	Never had a lease or mortgage in your name	Never had a lease or mortgage in your name	NA	NA	NA	NA	NA	NA	NA	NA		NA	satisfaction with housing situation	satisfaction with housing situation		NA	NA	NA	NA	NA	NA	NA	NA	NA	NA	NA	NA	NA
housing_conditions_15	Ever evicted from NYC public housing		NA	NA	NA	NA	NA	NA	NA	NA		NA	NA	NA		NA	NA	NA	NA	NA	NA	NA	NA	NA	NA	NA	NA	being evicted from public housing
housing_conditions_16	NA		Out-of-state address	NA	NA	NA	NA	NA	NA	NA		NA	current place feels safe	current place feels safe		NA	NA	NA	NA	NA	NA	NA	NA	NA	NA	worried about housing the next two months y/n,	NA	eviction history
housing_conditions_17	NA		NA	NA	NA	NA	NA	NA	NA	NA		own apartment	NA	NA		NA	NA	NA	NA	NA	NA	NA	NA	NA	NA	how likely are you to enter a shelter in the next 6 months? very, somewhat, somewhat unlikely, very unlikely	NA	NA
substance_use_current	Currently using or formerly used substances		NA	NA	Substance problem/treatment	NA	sedative use	NA	NA	NA		Substance abuse	used marijuana or illicit drugs regularly	used marijuana or illicit drugs regularly		Substance use disorder15	Substance use disorder15	NA	NA	If received alcohol and substance abuse services all 3 past years	Number of alcohol and substance abuse services last yearInterval	Substance problem or treatment	NA	NA	NA	NA	NA	NA
drug_or_alcohol_treatment_current	Currently receiving or formerly received drug/alcohol treatment	Currently receiving or formerly received any drug or alcohol treatment (2 points if either)	NA	NA	NA	NA	cannabis	NA	NA	NA		NA	drank at risky levels	drank at risky levels		NA	NA	NA	NA	NA	Alcohol or substance abuse services 1 to 2 earlierBinary	NA	NA	NA	NA	NA	NA	NA
Clincial_3	Missing information on substance use		NA	NA	NA	NA	NA	NA	NA	NA		NA	NA	NA		NA	NA	NA	NA	NA	NA	NA	NA	NA	NA	NA	NA	NA
Clincial_4	NA		BMI category	NA	NA	NA	NA	NA	NA	NA		NA	NA	NA		NA	NA	NA	NA	NA	NA	NA	NA	NA	NA	NA	NA	NA
Clincial_5	NA		insurance type	NA	NA	NA	NA	NA	NA	NA		NA	NA	NA		NA	NA	NA	NA	NA	NA	NA	NA	NA	NA	NA	NA	NA
Clincial_6	NA		aca insurance	NA	NA	NA	NA	NA	NA	NA		NA	NA	NA		NA	NA	NA	NA	NA	NA	NA	NA	NA	NA	NA	NA	NA
Clincial_7	NA		smoking status	NA	NA	NA	NA	NA	NA	NA		NA	NA	NA		NA	NA	NA	NA	NA	NA	NA	NA	NA	NA	NA	NA	NA
Anxiety_disorder	NA		anxiety diagnosis	generalized anxiety disorder	NA	NA	NA	NA	NA	NA		NA	NA	NA		Anxiety disorder1	Anxiety disorder1	NA	NA	NA	NA	NA	NA	NA	NA	NA	NA	NA
Clincial_9	NA		diabetes diagnosis	NA	NA	NA	NA	NA	NA	NA		NA	NA	NA		/hospitalization	/hospitalization	NA	NA	NA	NA	NA	NA	NA	NA	NA	NA	NA
Clincial_10	NA		Elixhauser comorbidities	NA	NA	NA	NA	NA	NA	NA		NA	NA	NA		NA	NA	NA	NA	NA	NA	NA	NA	NA	NA	NA	NA	NA
Emergency_departements_visits	NA		Emergency department visits	NA	NA	NA	NA	NA	NA	NA		NA	NA	NA		ED visits3	ED visits3	NA	NA	NA	Emergency medical service encounter this yearBinary	NA	NA	NA	NA	NA	NA	NA
Depressive_episode_lifetime	NA		NA	lifetime major depressive episode	NA	NA	NA	NA	NA	NA		NA	NA	NA		NA	NA	NA	depressive episode, self reported	NA	NA	NA	NA	NA	NA	NA	NA	NA
Clincial_13	NA		NA	loved one murdered	NA	NA	NA	NA	NA	NA		NA	NA	NA		NA	NA	NA	NA	NA	NA	NA	NA	NA	NA	NA	NA	NA
Clincial_14	NA		NA	post traumatic stress disorder	NA	NA	NA	NA	NA	NA		NA	NA	NA		NA	NA	NA	NA	NA	NA	NA	NA	NA	NA	NA	NA	NA
suicidal_ideation_lifetime	NA		NA	lifetime sucidal ideation	NA	NA	NA	NA	NA	NA		NA	NA	NA		Deliberate self-harm5	Deliberate self-harm5	NA	lifetime sucidal ideation	NA	NA	NA	NA	NA	NA	NA	NA	NA
Clincial_16	NA		NA	Lifetime natural disaster experience	NA	NA	NA	NA	NA	NA		NA	NA	NA		NA	NA	NA	NA	NA	NA	NA	NA	NA	NA	NA	NA	NA
Clincial_17	NA		NA	more than 2 lifetime suicide attempts	NA	NA	NA	NA	NA	NA		NA	NA	NA		NA	NA	NA	NA	NA	NA	NA	NA	NA	NA	NA	NA	NA
Clincial_18	NA		NA	lifetime trauma: more than 4 interpersonal losses	NA	NA	NA	NA	NA	NA		NA	NA	NA		NA	NA	NA	NA	NA	NA	NA	NA	NA	NA	NA	NA	NA
Clincial_19	NA		NA	12 month treatment inpatient outpatient eye disease	NA	NA	NA	NA	NA	NA		NA	NA	NA		NA	NA	NA	NA	NA	NA	NA	NA	NA	NA	NA	NA	NA
Outpatient_admissions	NA		NA	12 month treatment inpatient outpatient external causes	NA	NA	NA	NA	NA	NA		NA	NA	NA		GP	GP	NA	NA	NA	Number of outpatient admissions to medical clinic last yearInterval-	NA	NA	NA	NA	NA	NA	NA
Mental_illness	NA		NA	NA	Mental illness/hospitalization	NA	NA	NA	NA	NA		Mental illness	have a diagnosed mental health condition		have a diagnosed mental health condition	mood disorder	mood disorder	mental health, self rated	NA	Mental Health Outpatient Service encounter last year for the first timeBinary	Mental health outpatient service encounter last yearBinary	Mental illness or hospitalization	NA	NA	NA	NA	NA	NA
Chronic_ohysical_health_problem	NA		NA	NA	Chronic health/hospitalization	NA	NA	NA	NA	NA		health problem	have a long term health condition/disability		have a long term health condition/disability	NA	NA	NA	NA	If any health service encounter last yearBinary	No disability historyBinary	Chronic health problem or hospitalization	NA	NA	NA	NA	NA	NA
Clincial_23	NA		NA	NA	NA	NA	NA	NA	NA	NA		NA	NA			Cognitive disorders1	Cognitive disorders1	NA	NA	NA	NA	NA	NA	NA	NA	NA	NA	NA
Clincial_24	NA		NA	NA	NA	NA	NA	NA	NA	NA		NA	NA			Drug abuse20	Drug abuse20	NA	NA	NA	NA	NA	NA	NA	NA	NA	NA	NA
Clincial_25	NA		NA	NA	NA	NA	NA	NA	NA	NA		NA	NA			HIV/AIDS8	HIV/AIDS8	NA	NA	NA	NA	NA	NA	NA	NA	NA	NA	NA
Clincial_26	NA		NA	NA	NA	NA	NA	NA	NA	NA		NA	NA			Lymphoma1	Lymphoma1	NA	NA	NA	NA	NA	NA	NA	NA	NA	NA	NA
Clincial_27	NA		NA	NA	NA	NA	NA	NA	NA	NA		NA	NA			Alcohol abuse16	Alcohol abuse16	NA	NA	NA	NA	NA	NA	NA	NA	NA	NA	NA
Clincial_28	NA		NA	NA	NA	NA	NA	NA	NA	NA		NA	NA			Fluid and electrolyte disorders5	Fluid and electrolyte disorders5	NA	NA	NA	NA	NA	NA	NA	NA	NA	NA	NA
Clincial_29	NA		NA	NA	NA	NA	NA	NA	NA	NA		NA	NA			ED Non-MH visits7	ED Non-MH visits7	NA	NA	NA	NA	NA	NA	NA	NA	NA	NA	NA
Mental_healt_outpatient_service	NA		NA	NA	NA	NA	NA	NA	NA	NA		NA	NA			Unplanned MH visits13	Unplanned MH visits13	NA	NA	Mental Health Outpatient Service encounter more than 2 years earlierBinary	NA	NA	NA	NA	NA	NA	NA	NA
Clincial_31	NA		NA	NA	NA	NA	NA	NA	NA	NA		NA	NA			NA	NA	NA	NA	NA	NA	NA	NA	NA	NA	NA	NA	NA
Clincial_32	NA		NA	NA	NA	NA	NA	NA	NA	NA		NA	NA			Non-MH hospitalized10	Non-MH hospitalized10	NA	NA	NA	NA	NA	NA	NA	NA	NA	NA	NA
Clincial_33	NA		NA	NA	NA	NA	NA	NA	NA	NA		NA	NA			H visits5	H visits5	NA	NA	NA	NA	NA	NA	NA	NA	NA	NA	NA
Clincial_34	NA		NA	NA	NA	NA	NA	NA	NA	NA		NA	NA			MH hospitalized8	MH hospitalized8	NA	NA	NA	NA	NA	NA	NA	NA	NA	NA	NA
Clincial_35	NA		NA	NA	NA	NA	NA	NA	NA	NA		NA	NA			Psychiatrist5	Psychiatrist5	NA	NA	NA	NA	NA	NA	NA	NA	NA	NA	NA
Clincial_36	NA		NA	NA	NA	NA	NA	NA	NA	NA		NA	NA			Other physicians1	Other physicians1	NA	NA	NA	NA	NA	NA	NA	NA	NA	NA	NA
Clincial_37	NA		NA	NA	NA	NA	NA	NA	NA	NA		NA	NA			IM1	IM1	NA	NA	NA	NA	NA	NA	NA	NA	NA	NA	NA
Clincial_38	NA		NA	NA	NA	NA	NA	NA	NA	NA		NA	NA			Neurologist1	Neurologist1	NA	NA	NA	NA	NA	NA	NA	NA	NA	NA	NA
conflict_with_landlord	Conflict or problems with landlord a	1 point if conflict is a “very big” problem with landlord, 1 point if conflict is a “very big” problem with household members, 2 points if both	NA	NA	NA	NA	NA	NA	NA	NA		NA	NA			NA	NA	NA	NA	NA	NA	NA	Discord with landlord, leaseholder, or within household	NA	NA	NA	NA	NA
conflict_in_household	Conflict or problems with others in household a		NA	NA	NA	NA	NA	NA	NA	NA		NA	NA			NA	NA	NA	NA	NA	NA	NA	NA	NA	NA	NA	NA	NA
domestic_violence	NA		NA	NA	Domestic violence	NA	NA	NA	NA	NA		domestic violence	experiences of violence	experiences of violence		NA	NA	NA	NA	NA	NA	Domestic violenceg	NA	NA	NA	NA	NA	NA
potective_service_involvement	NA		NA	NA	protiective serivces involvement	NA	NA	NA	NA	NA		NA	NA	NA		NA	NA	NA	NA	NA	NA	Protective services involvementi	Protective services involvementi	NA	NA	NA	NA	NA
discord_rating	NA		NA	NA	discord rating	NA	NA	NA	NA	NA		NA	NA	NA		NA	NA	NA	NA	NA	NA	Discord ratingcj	NA	NA	NA	NA	NA	NA
interpersonal_discord_6	NA		NA	NA	NA	NA	NA	NA	NA	NA		NA	NA	NA		NA	NA	NA	NA	NA	NA	NA	NA	NA	NA	NA	NA	NA
legal_involvement	NA		NA	NA	NA	NA	NA	NA	NA	NA		NA	NA	NA		NA	NA	NA	NA	NA	NA	Legal involvementh	NA	NA	NA	NA	NA	NA
criminal_history_1	NA		NA	NA	NA	NA	NA	NA	NA	NA		NA	NA	NA		NA	NA	NA	NA	NA	NA	NA	NA	NA	NA	NA	NA	NA
criminal_history_2	NA		NA	NA	NA	NA	NA	NA	NA	NA		NA	NA	NA		NA	NA	NA	NA	NA	NA	NA	NA	NA	NA	NA	NA	NA
criminal_justice_involvement	NA		NA	NA	Criminal justice involvement	NA	Jail/prison (lifetime)	NA	NA	NA	Jail/prison (lifetime)	imprisonment	ever in detention (Juvenile justice, prison or remand)	ever in detention (Juvenile justice, prison or remand)		NA	NA	NA	NA	NA	NA	Criminal justice involvementf	NA	NA	NA	NA	NA	NA
criminal_history_4	NA		NA	NA	NA	NA	NA	NA	NA	NA		NA	NA			NA	NA	NA	NA	Jailed in last	Jailed in last yearBinary	NA	NA	NA	NA	NA	NA	NA
criminal_history_5	NA		NA	NA	NA	NA	NA	NA	NA	NA		NA	NA			NA	NA	NA	NA	NA	Jailed in one to two earlierBinary	NA	NA	NA	NA	NA	NA	NA
criminal_history_6	NA		NA	NA	NA	NA	NA	NA	NA	NA		NA	NA			NA	NA	NA	NA	NA	Number of days in jail last (unit=10)Interval-	NA	NA	NA	NA	NA	NA	NA
criminal_history_7	NA		NA	perpetrator non violent crime	NA	NA	NA	NA	NA	NA		NA	NA			NA	NA	NA	NA	NA	In probation last yearBinary	NA	NA	NA	NA	NA	NA	NA
criminal_history_8	NA		NA	12 month perpetrator non violent crime	NA	NA	NA	NA	NA	NA		NA	NA			NA	NA	NA	NA	NA	NA	NA	NA	NA	NA	NA	NA	NA
childhood_adversity	NA		NA	NA	Adversity index	NA	NA	NA	NA	NA		childhood disruptions	NA			NA	NA	NA	NA	NA	NA	Adversity indexc, k	disruptive experiences	NA	NA	NA	NA	NA
foster_care	In foster care as a minor child	1 point if ever in foster care as a minor child; other items removed.	NA	NA	NA	NA	NA	NA	NA	NA		NA	in State care as a child		in State care as a child	NA	NA	NA	NA	foster care	NA	NA	NA	NA	NA	NA	NA	NA
childhood_homelessness	Stayed in a homeless shelter or temporary housing as a minor child		NA	childhood homelessness	NA	NA	NA	NA	NA	NA		NA	NA			NA	NA	NA	NA	NA	NA	NA	NA	NA	NA	NA	NA	NA
welfare_during_childhood	Family ever received public assistance when you were a minor child		NA	childhood on welfare	NA	NA	NA	NA	NA	NA		NA	NA			NA	NA	NA	NA	NA	NA	NA	NA	NA	NA	NA	NA	NA
childhood_neglet_or_abuse	Ever physically, emotionally, or sexually abused or assaulted as a minor child		NA	childhood physical neglet	NA	NA	NA	NA	NA	NA		NA	NA			NA	NA	NA	NA	NA	NA	NA	NA	NA	NA	NA	NA	NA
Adolescent_mother	NA		NA	NA	NA	NA	NA	NA	NA	NA		teen motherhood	NA			NA	NA	NA	NA	NA	NA	Adolescent mother	NA	NA	NA	NA	NA	NA
childhood_experiences_7	NA		NA	NA	NA	NA	NA	NA	NA	NA		NA	NA			NA	NA	NA	NA	NA	NA	NA	NA	NA	NA	NA	NA	NA
childhood_experiences_8	NA		NA	NA	NA	NA	NA	NA	NA	NA		NA	NA			NA	NA	NA	NA	NA	NA	NA	NA	NA	NA	NA	NA	NA
childhood_experiences_9	NA		NA	NA	NA	NA	NA	NA	NA	NA		NA	NA			NA	NA	NA	NA	NA	NA	NA	NA	NA	NA	NA	NA	NA
Geographical_1	NA		NA	county level: high social disadvantage	NA	NA	NA	NA	NA	NA		NA	NA			NA	NA	NA	NA	NA	NA	NA	NA	NA	NA	NA	NA	NA
Geographical_2	NA		NA	county level: very low motor vehicle rate	NA	NA	NA	NA	NA	NA		NA	NA			NA	NA	NA	NA	NA	NA	NA	NA	NA	NA	NA	NA	NA
Geographical_3	NA		NA	Unit level 12 months hospital rate	NA	NA	NA	NA	NA	NA		NA	NA			NA	NA	NA	NA	NA	NA	NA	NA	NA	NA	NA	NA	NA
child_food_insecurity_rate	NA		NA	county level: high % of child food insecurity	NA	NA	NA	NA	NA	NA		NA	NA			NA	NA	county child food insecurity rate	NA	NA	NA	NA	NA	NA	NA	NA	NA	NA
Geographical_5	NA		Eviction rate in 2016 by quintile	NA	NA	NA	NA	NA	NA	NA		NA	NA			NA	NA	NA	NA	NA	NA	NA	NA	NA	NA	NA	NA	NA
Geographical_6	NA		Missing eviction rate in 2016	NA	NA	NA	NA	NA	NA	NA		NA	NA			NA	NA	NA	NA	NA	NA	NA	NA	NA	NA	NA	NA	NA
Geographical_7	NA		Median household income by quintile	NA	NA	NA	NA	NA	NA	NA		NA	NA			NA	NA	NA	NA	NA	NA	NA	NA	NA	NA	NA	NA	NA
Geographical_8	NA		Percent black by quintile	NA	NA	NA	NA	NA	NA	NA		NA	NA			NA	NA	NA	NA	NA	NA	NA	NA	NA	NA	NA	NA	NA
Geographical_9	NA		Percent female-headed households by quintile	NA	NA	NA	NA	NA	NA	NA		NA	NA			NA	NA	NA	NA	NA	NA	NA	NA	NA	NA	NA	NA	NA
Geographical_10	NA		Percent with gross housing costs < 35% of household income by quintile	NA	NA	NA	NA	NA	NA	NA		NA	NA			NA	NA	NA	NA	NA	NA	NA	NA	NA	NA	NA	NA	NA
Geographical_11	NA		Percent with gross rent < 35% of household income by quintile	NA	NA	NA	NA	NA	NA	NA		NA	NA			NA	NA	NA	NA	NA	NA	NA	NA	NA	NA	NA	NA	NA
Geographical_12	NA		Percent of houses occupied by quintile	NA	NA	NA	NA	NA	NA	NA		NA	NA			NA	NA	NA	NA	NA	NA	NA	NA	NA	NA	NA	NA	NA
Geographical_13	NA		Percent households with overcrowding by quintile	NA	NA	NA	NA	NA	NA	NA		NA	NA			NA	NA	NA	NA	NA	NA	NA	NA	NA	NA	NA	NA	NA
Geographical_14	NA		Percent moved into household in 2009 or before by quintile	NA	NA	NA	NA	NA	NA	NA		NA	NA			NA	NA	NA	NA	NA	NA	NA	NA	NA	NA	NA	NA	NA
Geographical_15	NA		Percent under 18 years old by quintile	NA	NA	NA	NA	NA	NA	NA		NA	NA			NA	NA	NA	NA	NA	NA	NA	NA	NA	NA	NA	NA	NA
Geographical_16	NA		Percent unemployed by quintile	NA	NA	NA	NA	NA	NA	NA		NA	NA			NA	NA	NA	NA	NA	NA	NA	NA	NA	NA	NA	NA	NA
Geographical_17	NA		Violence rate per 10,000 by quintile	NA	NA	NA	NA	NA	NA	NA		NA	NA			NA	NA	% unemployed veterans in county	NA	NA	NA	NA	NA	NA	NA	NA	NA	NA
Geographical_18	NA		NA	NA	NA	NA	NA	NA	NA	NA		NA	NA			NA	NA	% 60-61 year-old in county	NA	NA	NA	NA	NA	NA	NA	NA	NA	NA
Geographical_19	NA		NA	NA	NA	NA	NA	NA	NA	NA		NA	NA			NA	NA	% widowed in county	NA	NA	NA	NA	NA	NA	NA	NA	NA	NA
Geographical_20	NA		NA	NA	NA	NA	NA	NA	NA	NA		NA	NA			NA	NA	%age 75+ in county	NA	NA	NA	NA	NA	NA	NA	NA	NA	NA
Self_assessed_risk	NA		NA	NA	NA	NA	Likelihood of using shelter in next 6 months	Likelihood of using shelter in next 6 months	NA	NA	Likelihood of using shelter in next 6 months	NA	present	present	NA	NA	NA	NA	NA	NA	NA	NA	NA	NA	NA	present	NA	NA
...150	NA		NA	NA	NA	NA	NA	NA	NA	NA		NA	NA			NA	NA	NA	NA	NA	NA	NA	NA	NA	NA	NA	NA	NA
Checked_0807	NA		NA	NA	NA	NA	NA	NA	NA	NA		y	NA			NA	NA	NA	NA	NA	NA	NA	NA	NA	NA	NA	NA	NA

## Sheet: B.4.2.extracted predictors code
model_name	Mullen	Mullen screening	Rodriguez	Koh	Greer16_full_model	Greer16_screening_model	Doran logistic	Doran CART	Doran CART+K	Doran BIS	Doran LASSO	Shinn98_full_model	O’Flaherty public+private	O’Flaherty private	O’Flaherty public	Shahidi	Tsai_stage1	Tsai_stage2	Toros_young_adults	Toros_unemployed	Shinn13_full_model	Shinn13_screening_model	Middleton_general	Middleton_spokane	Byrne_2_item_screening_tool	Brignone	Greer14_full_model
Demographic_1	Age	Age	Age		Age	Age						Age	Age		Age	Age		Age		Age	Age	age
Demographic_2			Sex		Sex								Sex		Sex	Sex				Sex	Sex
Demographic_3			American Indian or Native Alaska										Aboriginal or Torres Strait Islander		Aboriginal or Torres Strait Islander				Alaskan American and American Indian	Alaskan American and American Indian
Demographic_4			Asian American and Hawaiian or Pacific Islander										NA		NA
Demographic_5			Black		african american							black	NA		NA				african american	african american	african american
Demographic_6			hispanic		hispanic							latina	NA		NA				hispanic	hispanic	hispanic
Demographic_7			Missing race									other race	NA		NA				other	other
Demographic_8			Multiracial										NA		NA
Demographic_9			White	non hispanic white									NA		NA				european american	european american	English speaker
Demographic_10								race					NA		NA
Demographic_11					Married/partner							marriage	couple		couple					married	married/partner
Demographic_12	coresident childen												have resident children		have resident children			dependents younger than 18		family household	n of children
Demographic_13													State		State
Demographic_14													Country of birth		Country of birth
Demographic_15													wether lives in major urban area		wether lives in major urban area
Demographic_16													NA		NA			religious
Demographic_17													NA		NA					neither single, nor married
Demographic_18	pregnant	currently pregnant										pregnancy/birth	NA		NA						pregnant	pregnant
Demographic_19													NA		NA
Demographic_20	child under 2	child under 2											NA		NA						child under 2	child under 2
Demographic_21	child in foster care	child in foster care											NA		NA
Demographic_22	protective service case for child	protective service case for child											NA		NA						Protective services involvementi
Human_capital_1	high school or GED	high school or GED			high school or GED							education	education		education						High school or GED	no high school or ged
Human_capital_2	unemployed	unemployed			currently employed		Employment	Employment	Employment			work history	labour force status		labour force status				employment	employment in last year	Currently employed	not currently employed					part-time employment
Human_capital_3	currently receiving public assistance	currently receiving public assistance			currently receiving public assistance	currently receiving public assistance						subsidized housing	NA		NA						Currently receiving public assistance	Currently receiving public assistance					receiving public benefits
Human_capital_4	Lost any public assistance, housing subsidies, or benefits in past year				lost benefits in past year								centrelink payment type		centrelink payment type					non cash aid at time of adolescence	Lost benefits in past y
Human_capital_5													NA		NA				time since last employement	time since last employement
Human_capital_6													NA		NA					average income last year							< 30% area median income
Human_capital_7													NA		NA					maximum income last year
Human_capital_8					veteran								NA		NA				discharged honorably		veteran
Human_capital_9				junior enlisted rank									NA		NA				junior enlisted rank
Human_capital_10												current social ties	no friends	no friends
Human_capital_11	reintegration afer shelter, jail or treatment	reintegration afer shelter, jail or treatment			reintegration afer shelter, jail or treatment	reintegration afer shelter, jail or treatment							NA								Reintegrating into community	Reintegrating into community
Human_capital_12				army career: stable service months									NA
Human_capital_13													total dept	total dept													outstanding dept > 1000$
Human_capital_14				army career: very low month served									shortage of money	shortage of money
Human_capital_15				army career: Unit level 12 months median time serice non comissioned officers									no family contact	no family contact
Human_capital_16				army career, number of months standardized service									most friends work full time	most friends work full time
homelessness_history_1							Likelihood of using shelter in next 6 months	Likelihood of using shelter in next 6 months	NA	NA	Likelihood of using shelter in next 6 months very likely		at-risk of homelessness or homeless)	at-risk of homelessness or homeless)											worried about housing the next two months y/n,
homelessness_history_2	Since age 18, ever stayed in a shelter because of housing issues	Since age 18, ever stayed in a shelter because of housing issues			Shelter history as adult		Used shelter (12 mo)	Used shelter (12 mo)	Used shelter (12 mo)	Used shelter (12 mo)	Used shelter (12 mo)		history of sleeping rough	history of sleeping rough					Homeless last yearBinary	Homeless last yearBinary1	Shelter history as adult	Reports having been in shelter as an adult
homelessness_history_3	Returned to a residence in past 6 months after living on the street or in a shelter	In the past 6 months, released from prison, hospital, mental health facility, or substance abuse treatment facility; or living on the street or in a homeless shelter				Reintegrating into community from shelter, jail, or treatment program	NA	NA	NA	NA			NA	NA							Reintegrating into community	Reintegrating into community
homelessness_history_4	Applied to shelter in past 3 months because of housing issues				Shelter application last 3 months	Reports applying for shelter in the last 3 months	Applied for shelter (3 mo)	NA	NA	NA	Applied for shelter (3 mo)		NA	NA							Shelter application last 3 mo	Reports applying for shelter in past 3 mo					previous night homeless
homelessness_history_5					Shelter history (self-reported):	Has administrative record of previous shelter stay							NA	NA							Previous shelter
homelessness_history_6													report having a history of long-term homelessness	report having a history of long-term homelessness					Homeless one to two years earlierBinary	Homeless one to two years earlierBinary
homelessness_history_7													NA	NA					Homeless one to two years earlierBinary	Homeless one to two years earlierBinary
homelessness_history_8													NA	NA					Homeless at the time of adolescence		No. of previous shelter applicationsc
homelessness_history_9													NA	NA						Homeless month before unemployment startedBinary1	Found eligible previously
homelessness_history_10													NA	NA						Months of homelessness three to five years earlierInterval	Exit to subsidy
housing_conditions_1													NA	NA							Name on lease	Name on lease
housing_conditions_2					Overcrowding or discord								Housing is overcrowded	Housing is overcrowded							Overcrowding or discordd
housing_conditions_3					Doubled up		NA	Homeless or doubled up (12 mo)	NA	NA	Homeless or doubled up (12 mo)		NA	NA							Doubled up						doubled up
housing_conditions_4	Informal eviction: Landlord or leaseholder asked you to move out in past 3 months	Eviction notice (formal or informal) within past 90 days			Verbal eviction threat	Reports being asked to leave by landlord or leaseholder							Reported not being able to stay in current accommodation for next 3 months;	Reported not being able to stay in current accommodation for next 3 months;							Eviction threate	Eviction threate
housing_conditions_5					Rent > 50% income								NA	NA							Rent > 50% income						rent >40% income
housing_conditions_6					Arrears ($)	rental arrear							NA	NA							Arrears, $c
housing_conditions_7					Unsafe conditions								Selfassessed housing situation (secure in accommodation	Selfassessed housing situation (secure in accommodation							Unsafe conditions
housing_conditions_8					Level of disrepair								current place is in good condition	current place is in good condition							Level of disrepairc
housing_conditions_9	Moves in past year	1 point if moved 1 or more times	Address changes		Moves in past year								NA	NA							Moves in past yc	Moves in past yc
housing_conditions_10					Currently receiving subsidy								NA	NA							Currently receiving subsidy
housing_conditions_11	Formal eviction: Received a written eviction notice from landlord in past 3 months	Eviction notice (formal or informal) within past 90 days			Legal eviction action								NA	NA
housing_conditions_12	Had and lost a Housing Choice Voucher	Had and lost a Housing Choice Voucher											current place has adequate sleeping space	current place has adequate sleeping space
housing_conditions_13	Missing information on new housing items												obstacle to finding another place	obstacle to finding another place
housing_conditions_14	Never had a lease or mortgage in your name	Never had a lease or mortgage in your name											satisfaction with housing situation	satisfaction with housing situation
housing_conditions_15	Ever evicted from NYC public housing												NA	NA													being evicted from public housing
housing_conditions_16			Out-of-state address										current place feels safe	current place feels safe											worried about housing the next two months y/n,		eviction history
housing_conditions_17												own apartment	NA	NA											how likely are you to enter a shelter in the next 6 months? very, somewhat, somewhat unlikely, very unlikely
Clincial_1	Currently using or formerly used substances				Substance problem/treatment		sedative use					Substance abuse	used marijuana or illicit drugs regularly	used marijuana or illicit drugs regularly		Substance use disorder15			If received alcohol and substance abuse services all 3 past years	Number of alcohol and substance abuse services last yearInterval	Substance problem or treatment
Clincial_2	Currently receiving or formerly received drug/alcohol treatment	Currently receiving or formerly received any drug or alcohol treatment (2 points if either)					cannabis						drank at risky levels	drank at risky levels						Alcohol or substance abuse services 1 to 2 earlierBinary
Clincial_3	Missing information on substance use												NA	NA
Clincial_4			BMI category										NA	NA
Clincial_5			insurance type										NA	NA
Clincial_6			aca insurance										NA	NA
Clincial_7			smoking status										NA	NA
Clincial_8			anxiety diagnosis	generalized anxiety disorder									NA	NA		Anxiety disorder1
Clincial_9			diabetes diagnosis										NA	NA		/hospitalization
Clincial_10			Elixhauser comorbidities										NA	NA
Clincial_11			Emergency department visits										NA	NA		ED visits3				Emergency medical service encounter this yearBinary
Clincial_12				lifetime major depressive episode									NA	NA				depressive episode, self reported
Clincial_13				loved one murdered									NA	NA
Clincial_14				post traumatic stress disorder									NA	NA
Clincial_15				lifetime sucidal ideation									NA	NA		Deliberate self-harm5		lifetime sucidal ideation
Clincial_16				Lifetime natural disaster experience									NA	NA
Clincial_17				more than 2 lifetime suicide attempts									NA	NA
Clincial_18				lifetime trauma: more than 4 interpersonal losses									NA	NA
Clincial_19				12 month treatment inpatient outpatient eye disease									NA	NA
Clincial_20				12 month treatment inpatient outpatient external causes									NA	NA		GP				Number of outpatient admissions to medical clinic last yearInterval-
Clincial_21					Mental illness/hospitalization							Mental illness	have a diagnosed mental health condition		have a diagnosed mental health condition	mood disorder	mental health, self rated		Mental Health Outpatient Service encounter last year for the first timeBinary	Mental health outpatient service encounter last yearBinary	Mental illness or hospitalization
Clincial_22					Chronic health/hospitalization							health problem	have a long term health condition/disability		have a long term health condition/disability				If any health service encounter last yearBinary	No disability historyBinary	Chronic health problem or hospitalization
Clincial_23													NA			Cognitive disorders1
Clincial_24													NA			Drug abuse20
Clincial_25													NA			HIV/AIDS8
Clincial_26													NA			Lymphoma1
Clincial_27													NA			Alcohol abuse16
Clincial_28													NA			Fluid and electrolyte disorders5
Clincial_29													NA			ED Non-MH visits7
Clincial_30													NA			Unplanned MH visits13			Mental Health Outpatient Service encounter more than 2 years earlierBinary
Clincial_31													NA
Clincial_32													NA			Non-MH hospitalized10
Clincial_33													NA			H visits5
Clincial_34													NA			MH hospitalized8
Clincial_35													NA			Psychiatrist5
Clincial_36													NA			Other physicians1
Clincial_37													NA			IM1
Clincial_38													NA			Neurologist1
interpersonal_discord_1	Conflict or problems with landlord a	1 point if conflict is a “very big” problem with landlord, 1 point if conflict is a “very big” problem with household members, 2 points if both											NA									Discord with landlord, leaseholder, or within household
interpersonal_discord_2	Conflict or problems with others in household a												NA
interpersonal_discord_3					Domestic violence							domestic violence	experiences of violence	experiences of violence							Domestic violenceg
interpersonal_discord_4					protiective serivces involvement								NA	NA							Protective services involvementi	Protective services involvementi
interpersonal_discord_5					discord rating								NA	NA							Discord ratingcj
interpersonal_discord_6													NA	NA
interpersonal_discord_7													NA	NA							Legal involvementh
criminal_history_1													NA	NA
criminal_history_2													NA	NA
criminal_history_3					Criminal justice involvement		Jail/prison (lifetime)	NA	NA	NA	Jail/prison (lifetime)	imprisonment	ever in detention (Juvenile justice, prison or remand)	ever in detention (Juvenile justice, prison or remand)							Criminal justice involvementf
criminal_history_4													NA						Jailed in last	Jailed in last yearBinary
criminal_history_5													NA							Jailed in one to two earlierBinary
criminal_history_6													NA							Number of days in jail last (unit=10)Interval-
criminal_history_7				perpetrator non violent crime									NA							In probation last yearBinary
criminal_history_8				12 month perpetrator non violent crime									NA
childhood_experiences_1					Adversity index							childhood disruptions	NA								Adversity indexc, k	disruptive experiences
childhood_experiences_2	In foster care as a minor child	1 point if ever in foster care as a minor child; other items removed.											in State care as a child		in State care as a child				foster care
childhood_experiences_3	Stayed in a homeless shelter or temporary housing as a minor child			childhood homelessness									NA
childhood_experiences_4	Family ever received public assistance when you were a minor child			childhood on welfare									NA
childhood_experiences_5	Ever physically, emotionally, or sexually abused or assaulted as a minor child			childhood physical neglet									NA
childhood_experiences_6												teen motherhood	NA								Adolescent mother
childhood_experiences_7													NA
childhood_experiences_8													NA
childhood_experiences_9													NA
Geographical_1				county level: high social disadvantage									NA
Geographical_2				county level: very low motor vehicle rate									NA
Geographical_3				Unit level 12 months hospital rate									NA
Geographical_4				county level: high % of child food insecurity									NA				county child food insecurity rate
Geographical_5			Eviction rate in 2016 by quintile										NA
Geographical_6			Missing eviction rate in 2016										NA
Geographical_7			Median household income by quintile										NA
Geographical_8			Percent black by quintile										NA
Geographical_9			Percent female-headed households by quintile										NA
Geographical_10			Percent with gross housing costs < 35% of household income by quintile										NA
Geographical_11			Percent with gross rent < 35% of household income by quintile										NA
Geographical_12			Percent of houses occupied by quintile										NA
Geographical_13			Percent households with overcrowding by quintile										NA
Geographical_14			Percent moved into household in 2009 or before by quintile										NA
Geographical_15			Percent under 18 years old by quintile										NA
Geographical_16			Percent unemployed by quintile										NA
Geographical_17			Violence rate per 10,000 by quintile										NA				% unemployed veterans in county
Geographical_18													NA				% 60-61 year-old in county
Geographical_19													NA				% widowed in county
Geographical_20													NA				%age 75+ in county
Self_assessed_risk							Likelihood of using shelter in next 6 months	Likelihood of using shelter in next 6 months	NA	NA	Likelihood of using shelter in next 6 months		present	present	NA
													NA
Checked_0807												y	NA

## Sheet: B.4.3. extracted predictors ori
Tsai_stage1	Tsai_stage2	Middleton_general	Middleton_spokane	Toros_young_adults	Toros_unemployed	Shinn13_full_model	Shinn13_screening_model	Shahidi	O’Flaherty public+private	O’Flaherty Public	OFlaherty Private	Shinn98_full_model	Greer16_full_model	Greer16_screening_model	Brignone	Doran logistic	Doran CART	Doran CART+K	Doran BIS	Doran LASSO	Byrne_2_item_screening_tool	Koh	Mullen	Mullen screening	Greer14_full_model	Rodriguez
county monthly unemployment rate p month	Pre-coded TSM quartile of homeless risk based on the Stage-1 model – Quartile 1, Quartile 2, Quartile 3, Quartile 4, or Not in the top 30% of risk? 2	Total count of unique individuals recorded at a specific location	Total count of unique individuals recorded at a specific location	Hispanic	Age 18-	Female	Pregnancy	Male2	Age	Age	Reported not being able to stay in current accommodation for next 3 months;	age	Male	Reintegrating into community from shelter, jail, or treatment program	demographic	Concern about having stable housing in next 2 months		Employment (unemployed vs. other categories)	Drop-in center use in past 12 months	Ever in jail/prison	worried about housing the next two months y/n,	lifetime major depressive episode	Age 18–22 (vs. age 29 or older)	Currently pregnant	part-time employment	Age category, y
age	Do you have any dependents younger than 18 years old? 3	Current amount owed to Avista and the city in all utility bills.	Current amount owed to Avista in electric bills.	Other EthnicityNominal-	Age 58+ (Reference Group)	African American	Child aged < 2 y	Female1 [Reference]	sex	sex	at-risk of homelessness or homeless)	latina	African American	Currently receiving public assistance	military service	Employment	Employment (unemployed vs. other categories)	Drop-in center use in past 12 months		Drop-in center use in past 12 months	how likely are you to enter a shelter in the next 6 months? very, somewhat, somewhat unlikely, very unlikely	loved one murdered	Age 23–28 (vs. age 29 or older)	Child under 2 years old	receiving public benefits	Sex
months between joining and leaving regular army	Do you have any dependents younger than 6 years old? 4	Past Due Notice	‘Number of final notices sent to a person by Avista regarding service shutoff,	European American (Reference Group)	MaleBinary	Hispanic	No high school or GED	60+0	Aboriginal or Torres Strait Islander	Aboriginal or Torres Strait Islander	Housing is overcrowded	black	Hispanic	Reports being asked to leave by landlord or leaseholder	health status	Employment issues past 12 months	Drop-in center use in past 12 months	Race (American Indian, Asian, Black, or Multiple vs. others)		Applied for shelter in past 3 months		post traumatic stress disorder	Does not have a HS diploma or GED	No high school diploma or a GED	< 30% area median income	Female
%age 75+ in county	How religious do you consider yourself to be – very, somewhat, a little, or not at all? 5	Number of times a service shutoff arrangement was established for a person.	‘Amount owed to the city for all utility bills aver the last 90 days.	African American	Female (Reference Group)	English speaker	Not currently employed	50-590	couple	couple	Selfassessed housing situation (secure in accommodation	other	English speaker	Reports applying for shelter in the last 3 months	healthcare utilization characteristics.	Language	Likelihood of using shelter in next 6 months very likely			Likelihood of using shelter in next 6 months very likely		childhood homelessness	Not currently employed	No current employment	doubled up	Male
% widowed in county	Would you say your physical health is excellent, very good, good, fair, or poor? 6	Cumulative count at each month of unique locations (premises) recorded for a person,	‘Amount owed to the city for all utility bills aver the last 30 days.	Alaskan American and American Indian	African AmericanNominal	Age, y	Not leaseholder	40-490	have resident children	have resident children	current place feels safe	pregnancy/birth	Age	Has administrative record of previous shelter stay		Majority of nights past year own subsidized apartment (negative)	Hospitalized overnight for mental health problems in past 12 months			Homeless or doubled up in past 12 months		perpetrator non violent crime	Currently receiving public assistance	Age: 1 point if 23–28 years old, 2 points if 22 or under	eviction history	Race and ethnicity
% unemployed veterans in county	Would you say your mental or emotional health is excellent, very good, good, fair, or poor? 7		Amount owed to Avista in gas bills over the last 120 days.	Employment	Alaskan American and American IndianNominal	Child aged < 2 y	Reintegrating into community from any placementb	30-391 [Reference]18-291	education	education	current place has adequate sleeping space	education	Married/partner	Age (years):		Sedative use	Homeless or doubled up in past 12 months			Detoxification stay in past 12 mo		lifetime sucidal ideation	Currently pregnant	Applied to homeless shelter within past 3 months	being evicted from public housing	American Indian or Native Alaska
% 60-61 year-old in county	Think of the 1 month in your life when you had the strongest feelings of sadness or depression		Amount owed to the city for all utility bills over the last 60 days.	Employed before the time of adolescenceBinary	HispanicNominal	No. of childrenc	Currently receiving public assistance	Substance use disorder15	State	State	current place is in good condition	work history	Veteran	29–32		Ever in jail/prison	Where slept last night					childhood on welfare	Have coresident children	Eviction notice (formal or informal) within past 90 days	rent >40% income	Asian American and Hawaiian or Pacific Islander
discharged honorably	How often during that month did you feel sad or depressed – all or almost all the time, most of the time, some of the time, or only a little of the time? 8		‘Amount owed to Avista in gas bills over the last 60 days.	Employed three to five earlierBinary	Other EthnicityNominal-	Pregnant	Any involvement with protective servicesc	Mood disorder2	country of birth	country of birth	obstacle to finding another place	marriage	High school /GED	28 or younger		Drop-in center use in past 12 months	Age					medicaid eligiibilty rate	Youngest coresident child is under 2 years old	Not the tenant on record	outstanding dept > 1000$	Black
county child food insecurity rate	Did you ever in your life wish you were dead or wish you could go to sleep and never wake up? 9		‘Amount owed to Avista in gas bills over the last 30 days.	Homeless last yearBinary	European American (Reference Group)	Married or partner	Reports being evicted or asked to leave by landlord or leaseholder	Psychotic disorder7	whether lives in a major urban area	whether lives in a major urban area	satisfaction with housing situation	teen motherhood	Currently employed	Rental arrears ($):		Applied for shelter in past 3 months	Race (American Indian, Asian, Black, or Multiple vs. others)					generalized anxiety disorder	Have an active ACS case (protective services)	Ever stayed in a homeless shelter in New York City since the age of 18	previous night homeless	Hispanic
junior enlisted rank	Did you ever in your life have thoughts of killing yourself? 10		‘Amount owed to Avista in gas bills over the last 120 days.	Homeless one to two years earlierBinary	Single individual household at time of unemploymentBinary1	Veteran	Reports applying for shelter in past 3 mo	Other psychiatric disorders1	in State care as a child	in State care as a child	report having a history of long-term homelessness	childhood poverty	Currently receiving public assistance	5,000–8,000		Likelihood of using shelter in next 6 months	Number of places stayed in past 12 months					army career, numver of months stable service	Any children have been placed in foster care	Child protective services involvement item:		Missing
	How many suicide attempts did you ever make in your life?		‘Amount owed to Avista in gas bills over the last 90 days.	Homeless three to five years earlierBinary	Family households at the time of unemployment (Reference Group)		Reports having been in shelter as an adult	Anxiety disorder1	have a diagnosed mental health condition	have a diagnosed mental health condition	history of sleeping rough	mental illness	Lost beneﬁts in past year	8,000 or greater		Days in current housing						Lifetime natural disaster experience	Returned to a residence in past 6 months after release from an institution	1 point if ever had an active child protective services case, 1 point if ever had a child placed in foster care, 2 points if both		Multiracial
			Amount owed to Avista in electric bills over the last 120	Disabled at the time of adolescenceBinary	Married individualsNominal-	High school or GED	Age, y	Deliberate self-harm5	have a long term health condition/disability	have a long term health condition/disability	Total debt	substance abuse	Name on lease			Synthetic cannabinoid use						army career, number of months standardized service	Returned to a residence in past 6 months after living on the street or in a shelter	1 point if moved 1 or more times		White
			‘Amount owed to Avista in gas bills over the last 22 days.	Mental Health Outpatient Service encounter last year for the first timeBinary	Other than single and married individualsNominal	Currently employed	23–28	Cognitive disorders1	in rental or mortgage arrears	in rental or mortgage arrears	psychological distress	health problem	Overcrowding or discord									12 month perpetrator non violent crime	Not the tenant on record (i.e., no lease)	1 point if conflict is a “very big” problem with landlord, 1 point if conflict is a “very big” problem with household members, 2 points if both		BMI categorya
			Amount owed to Avista in electric bills over the last 30 days	Mental Health Outpatient Service encounter more than 2 years earlierBinary	Single individuals (Reference Group)	Currently receiving public assistance	≤ 22	ED Non-MH visits7	housing tenure	housing tenure	have chronic physical health conditions	imprisonment	Arrears ($)									army career, junior enlisted	Formal eviction: Received a written eviction notice from landlord in past 3 months	1 point if ever in foster care as a minor child; other items removed.		Insurance type
			‘Number of times Avista manually called a person regarding bill collections.	If any health service encounter last yearBinary	Employed one to two years earlierBinary	Lost benefits in past y	Moves in past y	Unplanned MH visits13	moved 6 times or more in previous 6 months	moved 6 times or more in previous 6 months	experiences of violence	current social ties	Doubled up									Unit level 12 months median time service non comissioned officers	Informal eviction: Landlord or leaseholder asked you to move out in past 3 months	In the past 6 months, released from prison, hospital, mental health facility, or substance abuse treatment facility; or living on the street or in a homeless shelter		Medicare
			Amount owed to Avista in electric bills over the last 90 days	If any health service encounter one to two earlierBinary	Employed three to five years earlierBinary	Housing conditions	1–3	ED visits3	labour force status	labour force status	ever in detention (Juvenile justice, prison or remand)	domestic violence	Verbal eviction threat									more than 2 lifetime suicide attempts	Applied to shelter in past 3 months because of housing issues	Currently receiving public assistance		Medicaid
			Number of times a person did not make a payment on time,	Cash aid at the time of adolescenceNominal	Months employed last yearInterval-	Name on lease	≥ 4	Non-MH hospitalized10	Centrelink payment type		drank at risky levels	childhood disruptions	Legal eviction action									childhood physical neglet	Since age 18, ever stayed in a shelter because of housing issues	Currently receiving or formerly received any drug or alcohol treatment (2 points if either)		Commercial
			Amount owed to Avista in electric bills older than 120 days.	Non-cash aid at the time of adolescence (Reference Group)	Months employed in three to five earlierInterval-	Overcrowding or discordd	Disruptive experiences in childhoodd	H visits5	Reported not being able to stay in current accommodation for next 3 months;	Centrelink payment type	used marijuana or illicit drugs regularly	own apartment	Rent > 50% income									county level: high social disadvantage	Moved 1 to 3 times in the past year (vs. no moves)	Ever had and lost a Housing Choice Voucher		ACA insurance
			‘Number of times Avista shutoff a person's gas serviee.	Homeless at the time of adolescence	Duration of the most recent employmentInterval-	Doubled up	1–2	MH hospitalized8	at-risk of homelessness or homeless)		due to a shortage of money had to go without food when hungry/had to pawn or sell something/asked a welfare agency for food, clothes, accommodation or money/ asked for financial help from friends or family/could not go out with friends because you could not pay your way/ could not pay electricity, gas or telephone bills on time	subsidized housing	Unsafe conditions									lifetime trauma: more than 4 interpersonal losses	Moved 4 or more times in the past year (vs. no moves)	Never had a lease or mortgage		Smoking status
				If received alcohol and substance abuse services all 3 past years	Each additional unemployment spellOrdinal	Eviction threate	≥ 3	Psychiatrist5	Housing is overcrowded		no friends	crowding	Level of disrepair									county level: very low motor vehicle rate	Conflict or problems with landlord a			Address changes
			Current amount owed to the city for all utility bills	Months of residential alcohol and substance abuse services last year	Average earnings last (unit=$100)Interval-	Rent > 50% income	Discord with landlord, leaseholder, or within household	Other physicians1	Selfassessed housing situation (secure in accommodation		no family contact	mobility	Moves in past year									Unit level 12 months hospital rate	Conflict or problems with others in household a			Out-of-state address
			Current amount owed to Avista in gas bills.	Jailed in last	Maximum earnings last (unit=$100)Interval	Arrears, $	Moderate	IM1	current place feels safe		most friends work full-time	building problems	Currently receiving subsidy									12 month treatment inpatient outpatient eye disease	In foster care as a minor child Stayed in a homeless shelter or temporary housing as a minor child			Anxiety diagnosis
			Cumulative count at each month of unique locations (premises) recorded for a person,	If history of foster	Homeless last yearBinary1	Unsafe conditions	Severe	Neurologist1	current place has adequate sleeping space				Chronic health/hospitalization									non hispanic white	Ever physically, emotionally, or sexually abused or assaulted as a minor child			Diabetes diagnosis
			Amount owed to Avista in electric bills over the last 22 days		Homeless one to two earlierBinary	Level of disrepair		GP0	current place is in good condition				Mental illness/hospitalization									12 month treatment inpatient outpatient external causes	Family ever received public assistance when you were a minor child			Elixhauser comorbidities
					Homeless three to five earlierBinary	Moves in past y		Drug abuse20	obstacle to finding another place				Substance problem/treatment									army career, very low motns served	Moved to a new home/residence/housing situation more than 4 times as a minor child			Emergency department visits
					Months of homelessness three to five years earlierInterval	Currently receiving subsidy		HIV/AIDS8	satisfaction with housing situation				Criminal justice involvement									county level: high % of child food insecurity	Indicators not currently on the RAQ			Eviction rate in 2016 by quintile
					Homeless month before unemployment startedBinary1			Lymphoma1	report having a history of long-term homelessness				Domestic violence										Had and lost a Housing Choice Voucher			Missing eviction rate in 2016
					Emergency medical service encounter this yearBinary	Chronic health problem or hospitalization		Alcohol abuse16	history of sleeping rough				Protective services involvement										Ever evicted from NYC public housing			Median household income by quintile
					Number of outpatient admissions to medical clinic last yearInterval-	Mental illness or hospitalization		Fluid and electrolyte disorders5	Total debt				Discord rating										Never had a lease or mortgage in your name			Percent black by quintile
					Outpatient admission to medical clinic last yearBinary-	Substance problem or treatment			psychological distress				Adversity index										Lost any public assistance, housing subsidies, or benefits in past year			Percent female-headed households by quintile
					No disability historyBinary	Criminal justice involvementf			have chronic physical health conditions				Shelter history (self-reported):										Missing information on new housing items			Percent with gross housing costs < 35% of household income by quintile
					Disabled at the time of unemploymentBinary				experiences of violence				Shelter history as adult										Currently using or formerly used substances			Percent with gross rent < 35% of household income by quintile
					Mental health outpatient service encounter last yearBinary	Domestic violence			ever in detention (Juvenile justice, prison or remand)				Shelter application last 3 months										Currently receiving or formerly received drug/alcohol treatment			Percent of houses occupied by quintile
					Number of alcohol and substance abuse services last yearInterval	Legal involvementh			drank at risky levels				Reintegrating into community										Missing information on substance use			Percent households with overcrowding by quintile
					Detox services last yearBinary	Protective services involvementi			used marijuana or illicit drugs regularly				From administrative data:													Percent moved into household in 2009 or before by quintile
					Alcohol or substance abuse services 1 to 2 earlierBinary	Discord ratingcj			due to a shortage of money had to go without food when hungry/had to pawn or sell something/asked a welfare agency for food, clothes, accommodation or money/ asked for financial help from friends or family/could not go out with friends because you could not pay your way/ could not pay electricity, gas or telephone bills on time				Previous shelter stay													Percent under 18 years old by quintile
					Number of days in jail last (unit=10)Interval-				no friends																	Percent unemployed by quintile
					Jailed in last yearBinary	Adolescent mother			no family contact																	Violence rate per 10,000 by quintile
					Jailed in one to two earlierBinary	Adversity index			most friends work full-time
					In probation last yearBinary
					Cash aid at the time of unemployment	Shelter history as adult
					Not aided at the time of unemployment	Shelter application last 3 mo
					Non-cash aid at the time of unemployment (Reference Group)	Reintegrating into community
						Previous shelter
						No. of previous shelter applicationsc
						Found eligible previously
						Exit to subsidy

## Sheet: B.4.3. extracted predictors o-1
Tsai_stage1	Proportional SHAP	Tsai_stage2	coefficients	Middleton_general		Middleton_spokane		Toros_young_adults	parameter estimate	odds ratio	Toros_unemployed	parameter estimate	odds ratio	Shinn13_full_model	HR (95% CI)	Shinn13_screening_model	score points	Shahidi_flexible_cohort	Adjusted odds ratio	CI	O’Flaherty							Shinn98_full_model			Greer16_full_model	Estimate	Confidence Interval	Greer16_screening_model	Score points	Brignone	Doran logistic	Doran CART	Doran CART+K	Doran BIS	Doran LASSO	Byrne_2_item_screening_tool	Koh	mean absolute SHAP value (estimate)	Mullen	coefficients	Mullen screening model	old version score points	revised version score points
county monthly unemployment rate p month	0.314	Pre-coded TSM quartile of homeless risk based on the Stage-1 model – Quartile 1, Quartile 2, Quartile 3, Quartile 4, or Not in the top 30% of risk? 2	−1.01519	Total count of unique individuals recorded at a specific location	0.5374	Total count of unique individuals recorded at a specific location	0.5522	Hispanic	0.532	1.06	Age 18-	0.5896	1.8	Female	1.281* (1.005, 1.633)	Pregnancy	1	Male2	1.51	(1,35,1,69)	Variable	Cultural homelessness			Literal homelessness			age			Male	0.979	0,735–1,303	Reintegrating into community from shelter, jail, or treatment program	1	demographic	Concern about having stable housing in next 2 months		Employment (unemployed vs. other categories)	Drop-in center use in past 12 months	Ever in jail/prison	worried about housing the next two months y/n,	lifetime major depressive episode	0.007	Age 18–22 (vs. age 29 or older)	1.82***	Currently pregnant	1	1
age	0.304	Do you have any dependents younger than 18 years old? 3	0.81041	Current amount owed to Avista and the city in all utility bills.	0.4071	Current amount owed to Avista in electric bills.	0.4779	Other EthnicityNominal-	-0.76135	0.47	Age 58+ (Reference Group)	0	1	African American	1.351 (0.895, 2.040)	Child aged < 2 y	1	Female1 [Reference]	1			All info	Public	Private	All info	Public	Private	race			African American	0.859	0,544–1,356	Currently receiving public assistance	1	military service	Employment	Employment (unemployed vs. other categories)	Drop-in center use in past 12 months		Drop-in center use in past 12 months	how likely are you to enter a shelter in the next 6 months? very, somewhat, somewhat unlikely, very unlikely	loved one murdered	0.007	Age 23–28 (vs. age 29 or older)	1.35***	Child under 2 years old	1	1
months between joining and leaving regular army	0.278	Do you have any dependents younger than 6 years old? 4	0.21410	Past Due Notice	0.3773	‘Number of final notices sent to a person by Avista regarding service shutoff,	0.3140	European American (Reference Group)	0	1	MaleBinary	0.1531	1.1	Hispanic	1.074 (0.713, 1.619)	No high school or GED	1	60+0	0.73	(0,57, 0,94)	Age group (years, ref = 15–24):							latina	Reference		Hispanic	0.684	0,418–1,117	Reports being asked to leave by landlord or leaseholder	2	health status	Employment issues past 12 months	Drop-in center use in past 12 months	Race (American Indian, Asian, Black, or Multiple vs. others)		Applied for shelter in past 3 months		post traumatic stress disorder	0.006	Does not have a HS diploma or GED	1.10***	No high school diploma or a GED	1	1
%age 75+ in county	0.27	How religious do you consider yourself to be – very, somewhat, a little, or not at all? 5	0.79338	Number of times a service shutoff arrangement was established for a person.	-0.0089	‘Amount owed to the city for all utility bills aver the last 90 days.	0.1708	African American	1.25	3.5	Female (Reference Group)	0	1	English speaker	1.099 (0.893, 1.354)	Not currently employed	1	50-590	0.95	(0,81, 1,12)	25–44	−0.014	−0.002		0.21	0.257**		black	1.7	1,1 – 2,5	English speaker	1.506	0,865–2,623	Reports applying for shelter in the last 3 months	2	healthcare utilization characteristics.	Language	Likelihood of using shelter in next 6 months very likely			Likelihood of using shelter in next 6 months very likely		childhood homelessness	0.005	Not currently employed	1.23***	No current employment	1	1
% widowed in county	0.262	Would you say your physical health is excellent, very good, good, fair, or poor? 6	0.17385	Cumulative count at each month of unique locations (premises) recorded for a person,	-0.1689	‘Amount owed to the city for all utility bills aver the last 30 days.	0.1436	Alaskan American and American Indian	1.076	2.93	African AmericanNominal	0.5298	1.7	Age, y	0.983*** (0.975, 0.990)	Not leaseholder	1	40-490	0.96	(0,82, 1.07)		(0.100)	(0.093)		(0.135)	(0.127)		other	0.8	0,4 – 1,4	Age	0,977***	0,967–0,987	Has administrative record of previous shelter stay	6		Majority of nights past year own subsidized apartment (negative)	Hospitalized overnight for mental health problems in past 12 months			Homeless or doubled up in past 12 months		perpetrator non violent crime	0.005			Age: 1 point if 23–28 years old, 2 points if 22 or under	1 or 2	1 or 2
% unemployed veterans in county	0.243	Would you say your mental or emotional health is excellent, very good, good, fair, or poor? 7	0.22485			Amount owed to Avista in gas bills over the last 120 days.	0.1338	Employment			Alaskan American and American IndianNominal	0.719	2.05	Child aged < 2 y	1.138* (1.008, 1.286)	Reintegrating into community from any placementb	1	30-391 [Reference]18-291	1		45+	−0.098	−0.171		0.337**	0.303**		pregnancy/birth	3.4	2,1 – 5,5	Married/partner	1.013	0,726–1,413	Age (years):			Sedative use	Homeless or doubled up in past 12 months			Detoxification stay in past 12 mo		lifetime sucidal ideation	0.0048	Currently pregnant	1.24***	Applied to homeless shelter within past 3 months	2	2
% 60-61 year-old in county	0.221	Think of the 1 month in your life when you had the strongest feelings of sadness or depression	0.07199			Amount owed to the city for all utility bills over the last 60 days.	0.0818	Employed before the time of adolescenceBinary	0.4359	1.57	HispanicNominal	0.1422	1.15	No. of childrenc	1.043 (0.995, 1.092)	Currently receiving public assistance	2	Substance use disorder15	0.94	(0,82, 1.07)		(0.128)	(0.124)		(0.154)	(0.148)		education			Veteran	1.077	0,529–2,192	29–32	1		Ever in jail/prison	Where slept last night					childhood on welfare	0.004	Have coresident children	1.09	Eviction notice (formal or informal) within past 90 days	2	2
discharged honorably	0.201	How often during that month did you feel sad or depressed – all or almost all the time, most of the time, some of the time, or only a little of the time? 8	0.03428			‘Amount owed to Avista in gas bills over the last 60 days.	0.0528	Employed three to five earlierBinary	0.7697	1.09	Other EthnicityNominal-	-0.5671	0.57	Pregnant	1.242** (1.078, 1.431)	Any involvement with protective servicesc	2	Mood disorder2	3.7	(3,09, 4,43)	Female	−0.127	−0.192**		−0.171	−0.236**		work history			High school/GED	0.889	0,690–1,145	28 or younger	2		Drop-in center use in past 12 months	Age					medicaid eligiibilty rate	0.0032	Youngest coresident child is under 2 years old	1.21***	Scoring changes (no change in items)
county child food insecurity rate	0.186	Did you ever in your life wish you were dead or wish you could go to sleep and never wake up? 9	0.22460			‘Amount owed to Avista in gas bills over the last 30 days.	0.0421	Homeless last yearBinary	0.3399	1.4	European American (Reference Group)	0	1	Married or partner	1.090 (0.906, 1.311)	Reports being evicted or asked to leave by landlord or leaseholder	2	Psychotic disorder7	1.5	(1,28, 1,76)		(0.088)	(0.078)		(0.109)	(0.096)		marriage	3.7	1,7 – 8,0	Currently employed	1.075	0,715–1,618	Rental arrears ($):			Applied for shelter in past 3 months	Race (American Indian, Asian, Black, or Multiple vs. others)					generalized anxiety disorder	0.0029	Have an active ACS case (protective services)	1.32***	Not the tenant on record	1	2
junior enlisted rank	0.089	Did you ever in your life have thoughts of killing yourself? 10	−0.02940			‘Amount owed to Avista in gas bills over the last 120 days.	0.0243	Homeless one to two years earlierBinary	0.4411	1.55	Single individual household at time of unemploymentBinary1	1.0027	2.73	Veteran	1.119 (0.536, 2.338)	Reports applying for shelter in past 3 mo	2	Other psychiatric disorders1	1.41	(1,15, 1,74)	Aboriginal or Torres Strait Islander	−0.054	−0.063		0.056	0.081		teen motherhood			Currently receiving public assistance	1.63	0,969–2,742	5,000–8,000	1		Likelihood of using shelter in next 6 months	Number of places stayed in past 12 months					army career, numver of months stable service	0.0022	Any children have been placed in foster care	1.17*	Ever stayed in a homeless shelter in New York City since the age of 18	3	2
		How many suicide attempts did you ever make in your life?	0.24666			‘Amount owed to Avista in gas bills over the last 90 days.	0.0220	Homeless three to five years earlierBinary	0.6457	1.92	Family households at the time of unemployment (Reference Group)	0	1			Reports having been in shelter as an adult	3	Anxiety disorder1	1.03	(0,91, 1,17)		(0.104)	(0.102)		(0.121)	(0.118)		childhood poverty	1.7	1,1 – 2,8	Lost benefits in past year	1.075	0,636–1,814	8,000 or greater	2		Days in current housing						Lifetime natural disaster experience	0.0022	Not the tenant on record (i.e., no lease)	2.46***	Child protective services involvement item:	2	1 or 2
			0.36282			Amount owed to Avista in electric bills over the last 120	0.0005	Disabled at the time of adolescenceBinary	2.8416	17.1	Married individualsNominal-	-0.9007	0.41	High school or GED	0.849* (0.749, 0.963)	Age, y		Deliberate self-harm5	1.02	(0,9, 1,16)	Couple	−0.176**	−0.175**		−0.023	−0.040		mental illness			Name on lease	0.627	0,343–1,146				Synthetic cannabinoid use						army career, number of months standardized service	0.0022	Formal eviction: Received a written eviction notice from landlord in past 3 months	1.56***	Current version: Ever had active child protective services case or had a child placed in foster care (2 points if either was true)
			−0.05275			‘Amount owed to Avista in gas bills over the last 22 days.	-0.0039	Mental Health Outpatient Service encounter last year for the first timeBinary	0.7274	2.05	Other than single and married individualsNominal	0.0923	1.1	Currently employed	0.812** (0.712, . 926)	23–28	1	Cognitive disorders1	0.67	(0,49, 0,9)		(0.086)	(0.082)		(0.113)	(0.108)		substance abuse			Overcrowding or discord	0.866	0,586–1,280										12 month perpetrator non violent crime	0.0022	Informal eviction: Landlord or leaseholder asked you to move out in past 3 months	1.47***	Revised version: 1 point if ever had an active child protective services case, 1 point if ever had a child placed in foster care, 2 points if both
			0.42686			Amount owed to Avista in electric bills over the last 30 days	-0.0054	Mental Health Outpatient Service encounter more than 2 years earlierBinary	0.2292	1.26	Single individuals (Reference Group)	0	1	Currently receiving public assistance	1.297*** (1.131, 1.488)	≤ 22	2	ED Non-MH visits7	0.6	(0,35, 1,02)	Has resident children	0.064	0.049		−0.090	−0.156		health problem			Arrears ($)	1,018***	1,008–1,027										army career, junior enlisted	0.0018	Applied to shelter in past 3 months because of housing issues	1.73***	Moves in past year:	1 or 2	1
			−1.04589			‘Number of times Avista manually called a person regarding bill collections.	-0.0093	If any health service encounter last yearBinary	0.608	1.85	Employed one to two years earlierBinary	0.553	1.06	Lost benefits in past y	1.140 (0.964, 1.349)	Moves in past y		Unplanned MH visits13	4.21	(3,02, 5,86)		(0.106)	(0.100)		(0.140)	(0.138)		imprisonment			Doubled up	1.459	0,944–2,255										Unit level 12 months median time service non comissioned officers	0.0017	Since age 18, ever stayed in a shelter because of housing issues	2.20***	Current version: 1 point if moved 1 to 3 times, 2 points if moved 4 or more times
			−0.15159			Amount owed to Avista in electric bills over the last 90 days	-0.0161	If any health service encounter one to two earlierBinary	0.4658	1.59	Employed three to five years earlierBinary	0.2406	1.27	Housing conditions		1–3	1	ED visits3	3.33	(2,89, 3,83)	Highest qualification completed (ref. = Tertiary education):							current social ties			Verbal eviction threat	2,085***	1,353–3,212										more than 2 lifetime suicide attempts	0.0016	Moved 1 to 3 times in the past year (vs. no moves)	1.34***	Revised version: 1 point if moved 1 or more times
			0.05071			Number of times a person did not make a payment on time,	-0.0190	Cash aid at the time of adolescenceNominal	0.5535	1.75	Months employed last yearInterval-	-0.0191	0.981	Name on lease	0.816* (0.677, 0.983)	≥ 4	2	Non-MH hospitalized10	0.83	(0,73, 0,94)	Secondary school	0.240*	0.154		0.166	0.148		domestic violence	2.1	1,2 – 3,8	Legal eviction action	0,648*	0,456–0,921										childhood physical neglet	0.0015	Moved 4 or more times in the past year (vs. no moves)	1.36***	Conflict or problems with landlord or household members items:	1 or 2	1 or 2
						Amount owed to Avista in electric bills older than 120 days.	-0.0260	Non-cash aid at the time of adolescence (Reference Group)	0.7762	2.11	Months employed in three to five earlierInterval-	-0.0089	0.991	Overcrowding or discordd	1.021 (0.871, 1.196)	Disruptive experiences in childhoodd		H visits5	1.14	(0,98, 1,34)		(0.128)	(0.120)		(0.148)	(0.145)		childhood disruptions	1.4	1,1 – 1,6	Rent > 50% income	1.211	0,809–1,811										county level: high social disadvantage	0.0011	Conflict or problems with landlord a	1.18***	Current version: with landlord or with household members. (1 if moderate conflict for either, 2 if severe conflict for either)
						‘Number of times Avista shutoff a person's gas serviee.	-0.0297	Homeless at the time of adolescence	-0.186	0.98	Duration of the most recent employmentInterval-	-0.062	0.994	Doubled up	1.137 (0.934, 1.384)	1–2	1	MH hospitalized8	0.99	(0,82, 1,2)	Year 10 or 11	0.305***	0.322***		−0.013	0.039		own apartment	0.3	0,2 – 0,5	Unsafe conditions	1.072	0,721–1,593										lifetime trauma: more than 4 interpersonal losses	0.0008	Conflict or problems with others in household a	1.26***	Revised version: 1 point if conflict is a “very big” problem with landlord, 1 point if conflict is a “very big” problem with household members, 2 points if both
							-0.0591	If received alcohol and substance abuse services all 3 past years	0.6724	1.95	Each additional unemployment spellOrdinal	0.0428	1.04	Eviction threate	1.196* (1.039, 1.376)	≥ 3	2	Psychiatrist5	0.7	(0,6, 0,8)		(0.089)	(0.083)		(0.109)	(0.099)		subsidized housing	0.5	0,2 – 0,8	Level of disrepair	0.613	0,260–1,442										county level: very low motor vehicle rate	0.0007	In foster care as a minor child Stayed in a homeless shelter or temporary housing as a minor child	1.17***	Content changes
						Current amount owed to the city for all utility bills	-0.0758	Months of residential alcohol and substance abuse services last year	0.8821	2.416	Average earnings last (unit=$100)Interval-	-0.0461	0.954	Rent > 50% income	0.925 (0.789, 1.084)	Discord with landlord, leaseholder, or within household		Other physicians1	1.44	(1,25, 1,67)	Year 9 or below	0.320***	0.421***		−0.142	−0.029		crowding	1.5	1,2 – 1,8	Moves in past year	0.797	0,629–1,010										Unit level 12 months hospital rate	0.0007	Had and lost a Housing Choice Voucher	1.53***	Childhood adversity items:	1 or 2	1
						Current amount owed to Avista in gas bills.	-0.0873	Jailed in last	0.416	1.52	Maximum earnings last (unit=$100)Interval	0.224	1.02	Arrears, $	1.000 (1.000, 1.000)	Moderate	1	IM1	1.1	(0,7, 1,73)		(0.115)	(0.106)		(0.148)	(0.137)		mobility	1.9	1,5 – 2,4	Currently receiving subsidy	1.194	0,629–2,264										12 month treatment inpatient outpatient eye disease	0.0006	Never had a lease or mortgage in your name	1.26***	Current version: foster care, shelter, abused or assaulted, family received public assistance, family moved more than 4 times (1 point if 1–2 experiences, 2 points if 3 or more)
						Cumulative count at each month of unique locations (premises) recorded for a person,	-0.1724	If history of foster	0	1	Homeless last yearBinary1	1.1987	3.32	Unsafe conditions	0.880 (0.714, 1.084)	Severe	2	Neurologist1	0.79	(0,71, 0,89)	Undetermined	0.303	0.483		0.096	0.343		building problems			Chronic health/hospitalization	0.969	0,605–1,553										non hispanic white	0.0005			Revised version: 1 point if ever in foster care as a minor child; other items removed.
						Amount owed to Avista in electric bills over the last 22 days	-0.1774				Homeless one to two earlierBinary	0.6638	1.94	Level of disrepair	1.020 (0.991, 1.051)			GP0	0.77	(0,64, 0,93)		(0.292)	(0.349)		(0.231)	(0.286)					Mental illness/hospitalization	0,615*	0,386–0,981										12 month treatment inpatient outpatient external causes	0.0003	Missing information on new housing items	1.05	Return-to-residence items:	1	N/A (removed)
											Homeless three to five earlierBinary	0.7159	2.05	Moves in past y	1.156*** (1.076, 1.241)			Drug abuse20	0.76	(0,46, 1,26)	State of residence (ref. = NSW, Tasmania or ACT):										Substance problem/treatment	1.195	0,464–3,077										army career, very low motns served	0.0002			In the past 6 months, released from prison, hospital, mental health facility, or substance abuse treatment facility; or living on the street or in a homeless shelter
											Months of homelessness three to five years earlierInterval	0.0122	1.012	Currently receiving subsidy	0.851 (0.676, 1.072)			HIV/AIDS8	2.67	(2,32, 3,09)	Victoria	0.06	0.061		−0.003	−0.004					Criminal justice involvement	0.885	0,581–1,348										county level: high % of child food insecurity	0.0002	Currently receiving or formerly received drug/alcohol treatment	1.30**	Currently receiving public assistance	2	N/A (removed)
											Homeless month before unemployment startedBinary1	1.0489	2.85					Lymphoma1	2.25	(1,39, 3,62)		(0.110)	(0.103)		(0.138)	(0.129)					Domestic violence	1.003	0,602–1,672												Missing information on substance use	0.93	Currently receiving or formerly received any drug or alcohol treatment (2 points if either)	N/A (new item)	2
											Emergency medical service encounter this yearBinary	0.23197	1.26	Chronic health problem or hospitalization	1.100 (0.958, 1.262)			Alcohol abuse16	2.01	(1,08, 3,73)	Queensland	0.238**	0.214**		0.227*	0.148					Protective services involvement	0.89	0,386–2,052														Ever had and lost a Housing Choice Voucher	N/A (new item)	2
											Number of outpatient admissions to medical clinic last yearInterval-	-0.03396	0.967	Mental illness or hospitalization	0.823 (0.665, 1.018)			Fluid and electrolyte disorders5	1.61	(1,41, 1,84)		(0.100)	(0.094)		(0.120)	(0.115)					Discord rating	0.962	0,819–1,130														Never had a lease or mortgage	N/A (new item)	1
											Outpatient admission to medical clinic last yearBinary-	-0.0859	0.918	Substance problem or treatment	1.219 (0.953, 1.558)				1.52	(1,33, 1,73)	South Australia	0.05	−0.067		0.135	−0.036					Adversity index	1.058	0,870–1,286															Total points possible: 25	Total points possible: 25
											No disability historyBinary	0.7266	2.07	Criminal justice involvementf	1.112 (0.924, 1.338)							(0.150)	(0.145)		(0.194)	(0.179)					Shelter history as adult	1.4	0,872–2,250
											Disabled at the time of unemploymentBinary	0.6902	1.99								Western Australia	0.548***	0.495***		0.125	0.106					Shelter application last 3 months	2,517***	1,758–3,604
											Mental health outpatient service encounter last yearBinary	0.2092	1.23	Domestic violence	0.869 (0.729, 1.036)							(0.114)	(0.110)		(0.161)	(0.148)					Reintegrating into community	1,372*	1,058–1,780
											Number of alcohol and substance abuse services last yearInterval	0.0569	1.06	Legal involvementh	0.977 (0.747, 1.277)						Northern Territory	0.156	0.163		0.207	0.211					Previous shelter stay	18,561***	12,620–27,297
											Detox services last yearBinary	0.6362	1.88	Protective services involvementi	1.367*** (1.128, 1.658)							(0.193)	(0.193)		(0.215)	(0.210)
											Alcohol or substance abuse services 1 to 2 earlierBinary	0.1163	1.12	Discord ratingcj	1.089*** (1.046, 1.134)						Country of birth (ref = Australia)
											Number of days in jail last (unit=10)Interval-	-0.0192	0.981								Mainly English-speaking country	0.003	−0.032		−0.219	−0.263
											Jailed in last yearBinary	0.5714	1.77	Adolescent mother	0.947 (0.814, 1.102)							(0.155)	(0.151)		(0.168)	(0.170)
											Jailed in one to two earlierBinary	0.2053	1.23	Adversity index	1.147*** (1.077, 1.221)						Non-English speaking country	0.133	−0.013		−0.078	−0.151
											In probation last yearBinary	0.0803	1.08									(0.179)	(0.174)		(0.204)	(0.197)
											Cash aid at the time of unemployment	0.3124	1.37	Shelter history as adult	1.425*** (1.221, 1.664)						Lives outside a major urban area	0.155*	0.124		−0.249**	−0.309***
											Not aided at the time of unemployment	0.9371	2.55	Shelter application last 3 mo	1.628*** (1.309, 2.024)							(0.088)	(0.085)		(0.122)	(0.117)
											Non-cash aid at the time of unemployment (Reference Group)	0	1	Reintegrating into community	1.294* (1.056, 1.585)						Has been in state care as a child	0.114	0.172**		0.196**	0.239**
																						(0.082)	(0.074)		(0.099)	(0.093)
														Previous shelter	1.153 (0.888, 1.498)						Has a diagnosed mental health condition	0.066	0.163**		0.008	0.08
														No. of previous shelter applicationsc	1.184*** (1.082, 1.296)							(0.087)	(0.081)		(0.114)	(0.108)
														Found eligible previously	1.099 (0.846, 1.427)						Has a long-term health condition or disability (that has lasted or is expected to last longer than 6 months)	0.035	0.112		0.287***	0.342***
														Exit to subsidy	0.955 (0.734, 1.243)							(0.081)	(0.077)		(0.105)	(0.100)
																					In rental or mortgage arrears	0.123	0.257***		0.063	0.161
																						(0.101)	(0.094)		(0.133)	(0.120)
																					Housing tenure (ref = public housing, life tenure, or homeowner):
																					Private rental	0.564***	0.504***		0.132	0.141
																						(0.122)	(0.118)		(0.154)	(0.143)
																					Other type of rental	0.525***	0.587***		0.243	0.347**
																						(0.121)	(0.115)		(0.150)	(0.138)
																					Moved six times or more in previous 6 months	0.263*	0.748***		0.309*	0.743***
																						(0.157)	(0.144)		(0.172)	(0.160)
																					Labor force status (ref = employed):
																					Unemployed	0.152	0.246**		0.208	0.280*
																						(0.113)	(0.108)		(0.156)	(0.152)
																					Not in labor force	0.168	0.205*		0.112	0.212
																						(0.122)	(0.113)		(0.158)	(0.153)
																					Centrelink payment type (ref = not on benefit):
																					New Start Allowance	−0.127	0.03		−0.181	−0.004
																						(0.138)	(0.136)		(0.200)	(0.196)
																					Youth Allowance	0.121	0.158		−0.032	−0.020
																						(0.149)	(0.143)		(0.223)	(0.213)
																					Disability Support Pension	−0.349**	−0.252		−0.189	−0.127
																						(0.166)	(0.160)		(0.214)	(0.216)
																					Other income support payments	−0.441**	−0.312*		−0.140	−0.037
																						(0.188)	(0.177)		(0.253)	(0.250)
																					Reports not being able to stay in current accommodation for next 3 months	0.293***		0.364***	0.085		0.078
																						(0.100)		(0.098)	(0.127)		(0.126)
																					Self-assessed housing situation (ref = secure in accommodation):
																					At risk of homelessness	0.073		0.14	−0.002		0.025
																						(0.116)		(0.111)	(0.129)		(0.122)
																					Homeless	0.461**		0.550***	0.359		0.460**
																						(0.218)		(0.207)	(0.220)		(0.205)
																					Housing is overcrowded	0.142		0.145	0.251*		0.282**
																						(0.142)		(0.136)	(0.145)		(0.142)
																					Current place feels safe	0.375***		0.480***	0.053		0.068
																						(0.135)		(0.129)	(0.139)		(0.137)
																					Current place has adequate sleeping space	−0.097		−0.111	0.187		0.202
																						(0.190)		(0.182)	(0.213)		(0.205)
																					Current place is in good condition	−0.023		−0.021	−0.084		−0.065
																						(0.133)		(0.128)	(0.134)		(0.134)
																					Obstacle to finding another place: any	0.233**		0.295***	0.155		0.145
																						(0.093)		(0.087)	(0.111)		(0.108)
																					Life satisfaction: housing situation	−0.029*		−0.020	−0.045**		−0.050***
																						(0.015)		(0.015)	(0.019)		(0.018)
																					Reports having a history of long-term homelessness	0.246***		0.155*	0.119		0.166*
																						(0.094)		(0.088)	(0.100)		(0.099)
																					History of sleeping rough	0.055		0.036	0.294**		0.323**
																						(0.088)		(0.085)	(0.135)		(0.136)
																					Total debt (ref = no debt):
																					Less than A$1,000	−0.049		−0.060	−0.048		−0.030
																						(0.102)		(0.100)	(0.135)		(0.135)
																					Between A$1,000 and A$5,000	0.167		0.102	0.068		0.065
																						(0.107)		(0.103)	(0.143)		(0.139)
																					More than A$5,000	−0.056		−0.058	0.005		0.043
																						(0.107)		(0.102)	(0.144)		(0.137)
																					Not provided	0.079		0.044	0.286*		0.308*
																						(0.146)		(0.144)	(0.163)		(0.161)
																					Psychological distress (K6 scores, ref = low [≤12])
																					Moderate (13–18)	−0.089		−0.063	−0.053		−0.002
																						(0.098)		(0.093)	(0.108)		(0.105)
																					Severe (19–24)	−0.413**		−0.358**	−0.015		0.057
																						(0.163)		(0.155)	(0.180)		(0.181)
																					Has chronic physical health condition(s)	0.007		−0.036	−0.168*		−0.094
																						(0.080)		(0.075)	(0.101)		(0.097)
																					Violence (ref = Did not experience violence [physical or sexual] as a child):
																					Experienced violence (physical and/or sexual) as a child	0.190*		0.218**	−0.033		−0.002
																						(0.100)		(0.091)	(0.111)		(0.107)
																					Did not respond to violence questions	0.169		0.202	−0.622*		−0.677*
																						(0.195)		(0.189)	(0.372)		(0.350)
																					Recent violence (ref = Has not experienced violence in the last 6 months)
																					Experienced violence in the last 6 months	0.184**		0.177**	−0.036		−0.048
																						(0.089)		(0.086)	(0.109)		(0.110)
																					Did not respond to recent violence questions	0.031		−0.024	0.199		0.13
																						(0.198)		(0.191)	(0.271)		(0.259)
																					Ever in detention (juvenile justice, prison or remand)	−0.145		−0.135*	−0.095		−0.009
																						(0.092)		(0.080)	(0.108)		(0.093)
																					Has consumed alcohol at risky levels (>2 drinks per day)	0.183**		0.290***	0.137		0.143
																						(0.078)		(0.071)	(0.096)		(0.093)
																					Has used marijuana or illicit substances regularly (weekly)	0.043		0.12	0.153		0.174*
																						(0.086)		(0.082)	(0.097)		(0.093)
																					Shortage of money:
																					Had to go without food when hungry	0.138		0.185**	0.296***		0.301***
																						(0.086)		(0.082)	(0.114)		(0.113)
																					Had to pawn or sell something	0.233***		0.261***	0.112		0.091
																						(0.085)		(0.080)	(0.105)		(0.103)
																					Asked a welfare agency for food, clothes, accommodation or money	0.223***		0.157**	0.127		0.15
																						(0.079)		(0.076)	(0.097)		(0.100)
																					Asked for financial help from friends or family	0.027		0.038	−0.042		−0.053
																						(0.080)		(0.078)	(0.106)		(0.103)
																					Turned down going out with friends	−0.010		−0.027	0.033		0.036
																						(0.085)		(0.080)	(0.107)		(0.106)
																					Could not pay electricity, gas and/or telephone bills on time	−0.249***		−0.272***	−0.191*		−0.205**
																						(0.081)		(0.076)	(0.106)		(0.100)
																					No friends	0.075		0.023	−0.046		−0.014
																						(0.101)		(0.098)	(0.111)		(0.108)
																					Most friends work full time	0.009		−0.007	−0.138		−0.101
																						(0.077)		(0.075)	(0.101)		(0.099)
																					No family contact	0.273***		0.212**	−0.020		−0.020
																						(0.101)		(0.098)	(0.126)		(0.124)
																					Constant	−3.059***	−2.557***	−2.372***	−2.824***	−2.782***	−2.501***
																						(0.344)	(0.187)	(0.269)	(0.369)	(0.231)	(0.271)
																					Pseudo R 2	0.19	0.102	0.135	0.198	0.101	0.16
																					Numbers of observations	3828	3828	3828	4663	4663	4663
[truncated: 7 more columns]

## Sheet: B.4.4.Type of predictors
Study_id	model_name	demographics	human_capital	shelter_or_homelessness_history	clinical	housing	incarceration_or_criminal_history	childhood_experiences	interpersonal_discord	geographical	self assessed risk
Tsai_2024	Tsai_stage1	1	1	0	0	0	0	0		1
Tsai_2024	Tsai_stage2	1	0	0	1	0	0	0		0
Middleton_2023	Middleton_general	0	0	0	0	1	0	0		0
Middleton_2024	Middleton_spokane	0	0	0	0	1	0	0		0
Toros_2019	Toros_young_adults	1	1	1	1	0	1	1		0
Toros_2019	Toros_unemployed	1	1	1	1	0	1	0		0
Shinn_2013	Shinn13_full_model	1	1	1	1	1	1	1	1	0
Shinn_2013	Shinn13_screening_model	1	1	1	1	1	1	1	1	0
Shahidi_2023	Shahidi_fixed_cohort	1	0	0	1	0	0	0		0
Shahidi_2023	Shahidi_flexible_cohort	1	0	0	1	0	0	0		0
O’Flaherty_2018	O’Flaherty public+private	1	1	1	1	1	1	1	1	0	1
O’Flaherty_2018	O’Flaherty private	0	1	1	1	1	1	0	1	0	1
O’Flaherty_2018	O’Flaherty public	1	1	0	1	1	0	1	0	0	0
Shinn_1998	Shinn98_full_model	1	1	0	1	1	1	1	1	0
Greer_2016	Greer16_full_model	1	1	1	1	1	1	1		0
Greer_2016	Greer16_screening_model	1	1	1	1	1	0	0		0
Brignone_2018	Brignone	1	0	0	1	0	0	0		0
Doran_2021	Doran logistic	0	1	1	1	1	1	0	0	0	1
Doran_2021	Doran CART	1	1	1	1	1	0	0	0	0	1
Doran_2021	Doran CART+K	1	0	1	0	0	0	0	0	0	1
Doran_2021	Doran BIS	0	0	1	0	0	0	0	0	0	1
Doran_2021	Doran LASSO	0	0	1	0	0	1	0	0	0	1
Byrne_2022	Byrne_2_item_screening_tool	0	0	0	0	1	0	0		0	1
Koh_2022	Koh	0	1	0	1	0	1	1	1	1
Mullen_2022	Mullen	1	1	1	1	1	1	1	1	0
Greer_2014	Greer14_full_model	1	1	1	0	1	0	0		0
Rodriguez_2023	Rodriguez	1	0	0	1	0	0	0		1

[truncated: 3 more sheets: B.R.4.1 transposed, B.5.1.Calculations for Results, B.5.2.]
